# Supplementary material for: Poly[[hemi-μ4-oxalato-hemi-μ2-oxalato-bis­(μ3-pyrazine-2-carboxyl­ato)erbium(III)silver(I)] monohydrate]
Source: Acta Crystallogr Sect E Struct Rep Online. 2009 Jul 31;65(Pt 8):m1018–9. doi: 10.1107/S1600536809029742 (PMC2977120; doi:10.1107/S1600536809029742)
Supplement: Supplementary file 1 [file e-65-m1018-sup1.cif]

##############################################################################
###                                                                        ###
###        Electronic paper (Acta Crystallographica Section E)             ###
###                                                                        ###
##############################################################################
#                                                                            #
# This CIF contains the data in a paper accepted for publication in Acta     #
# Crystallographica Section E. It conforms to the requirements of Notes      #
# for Authors for Section E, and has been peer reviewed under the auspices   #
# of the IUCr Commission on Journals.                                        #
#                                                                            #
# Full details of the Crystallographic Information File format               #
# are given in the paper "The Crystallographic Information File (CIF):       #
# a New Standard Archive File for Crystallography" by S. R. Hall, F. H.      #
# Allen and I. D. Brown [Acta Cryst. (1991), A47, 655-685].                  #
#                                                                            #
# The current version of the core CIF dictionary is obtainable from          #
# ftp://ftp.iucr.org/pub/cif_core.dic. The current version number is 2.4.    #
#                                                                            #
# Software is freely available for graphical display of the structure(s) in  #
# this CIF.  For information consult the CIF home page http://www.iucr.org/  #
# cif/home.html                                                              #
#                                                                            #
# This file may be used for bona fide research purposes within the           #
# scientific community so long as proper attribution is given to the journal # 
# article from which it was obtained.                                        #
#                                                                            #
##############################################################################
                                             
data_I
_audit_creation_method     SHELXL-97
_chemical_name_systematic
;
Poly[[hemi-\m~4~-oxalato-hemi-\m~2~-oxalato-bis(\m~3~-pyrazine-2-
carboxylato)erbium(III)silver(I)] monohydrate]
;
_chemical_name_common     ?
_chemical_formula_moiety     'C12 H6 Ag Er N4 O8, H2 O'
_chemical_formula_sum     'C12 H8 Ag Er N4 O9'
_chemical_formula_iupac     '[Ag Er (C5 H3 N2 O2)2 (C2 O4)], H2 O'
_chemical_formula_weight     627.35
_chemical_melting_point     ?
_symmetry_cell_setting     'Monoclinic'
_symmetry_space_group_name_H-M     'P 21/c'
_symmetry_space_group_name_Hall     '-P 2ybc'
loop_
    _symmetry_equiv_pos_as_xyz
    'x, y, z'
    '-x, y+1/2, -z+1/2'
    '-x, -y, -z'
    'x, -y-1/2, z-1/2'
_cell_length_a     10.0482(6)
_cell_length_b     18.3968(11)
_cell_length_c     8.0371(5)
_cell_angle_alpha     90.00
_cell_angle_beta     95.3970(10)
_cell_angle_gamma     90.00
_cell_volume     1479.11(16)
_cell_formula_units_Z     4
_cell_measurement_reflns_used     5128
_cell_measurement_theta_min     2.21
_cell_measurement_theta_max     28.23
_cell_measurement_temperature     296(2)
_exptl_crystal_description     block
_exptl_crystal_colour     colorless
_exptl_crystal_size_max     0.22
_exptl_crystal_size_mid     0.20
_exptl_crystal_size_min     0.19
_exptl_crystal_density_diffrn     2.817
_exptl_crystal_density_meas     ?
_exptl_crystal_density_method     'not measured'
_exptl_crystal_F_000     1180
_exptl_absorpt_coefficient_mu     7.024
_exptl_absorpt_correction_type     multi-scan
_exptl_absorpt_process_details     '(SADABS; Sheldrick, 1996)'
_exptl_absorpt_correction_T_min     0.3071
_exptl_absorpt_correction_T_max     0.3487
_diffrn_ambient_temperature     296(2)
_diffrn_radiation_type     MoK\a
_diffrn_radiation_wavelength     0.71073
_diffrn_radiation_source     'fine-focus sealed tube'
_diffrn_radiation_monochromator     graphite
_diffrn_measurement_device_type     'Bruker APEXII CCD'
_diffrn_measurement_method     '\f and \w'
_diffrn_detector_area_resol_mean     ?
_diffrn_reflns_number     7533
_diffrn_reflns_av_R_equivalents     0.0189
_diffrn_reflns_av_sigmaI/netI     0.0212
_diffrn_reflns_theta_min     2.04
_diffrn_reflns_theta_max     25.20
_diffrn_reflns_theta_full     25.20
_diffrn_measured_fraction_theta_max     0.997
_diffrn_measured_fraction_theta_full     0.997
_diffrn_reflns_limit_h_min     -11
_diffrn_reflns_limit_h_max     12
_diffrn_reflns_limit_k_min     -22
_diffrn_reflns_limit_k_max     19
_diffrn_reflns_limit_l_min     -9
_diffrn_reflns_limit_l_max     5
_diffrn_standards_number     0
_diffrn_standards_interval_count     ?
_diffrn_standards_interval_time     ?
_diffrn_standards_decay_%     ?
_reflns_number_total     2649
_reflns_number_gt     2450
_reflns_threshold_expression     >2\s(I)
_refine_ls_structure_factor_coef     Fsqd
_refine_ls_matrix_type     full
_refine_ls_R_factor_all     0.0230
_refine_ls_R_factor_gt     0.0208
_refine_ls_wR_factor_gt     0.0490
_refine_ls_wR_factor_ref     0.0500
_refine_ls_goodness_of_fit_ref     1.035
_refine_ls_restrained_S_all     1.040
_refine_ls_number_reflns     2649
_refine_ls_number_parameters     244
_refine_ls_number_restraints     12
_refine_ls_hydrogen_treatment     constr
_refine_ls_weighting_scheme     calc
_refine_ls_weighting_details
           'calc w=1/[\s^2^(Fo^2^)+(0.024P)^2^+4.153P] where P=(Fo^2^+2Fc^2^)/3'
_atom_sites_solution_hydrogens     geom
_atom_sites_solution_primary     direct
_atom_sites_solution_secondary     difmap
_refine_ls_shift/su_max     0.001
_refine_ls_shift/su_mean     0.000
_refine_diff_density_max     1.429
_refine_diff_density_min     -1.144
_refine_ls_extinction_method     none
_refine_ls_extinction_coef     ?
loop_
    _atom_type_symbol
    _atom_type_description
    _atom_type_scat_dispersion_real
    _atom_type_scat_dispersion_imag
    _atom_type_scat_source
    'C' 'C' 0.0033 0.0016
                         'International Tables Vol C Tables 4.2.6.8 and 6.1.1.4'
    'H' 'H' 0.0000 0.0000
                         'International Tables Vol C Tables 4.2.6.8 and 6.1.1.4'
    'Ag' 'Ag' -0.8971 1.1015
                         'International Tables Vol C Tables 4.2.6.8 and 6.1.1.4'
    'Er' 'Er' -0.2586 4.9576
                         'International Tables Vol C Tables 4.2.6.8 and 6.1.1.4'
    'N' 'N' 0.0061 0.0033
                         'International Tables Vol C Tables 4.2.6.8 and 6.1.1.4'
    'O' 'O' 0.0106 0.0060
                         'International Tables Vol C Tables 4.2.6.8 and 6.1.1.4'
_computing_data_collection     'APEX2 (Bruker, 2007)'
_computing_cell_refinement     'SAINT (Bruker, 2007)'
_computing_data_reduction     'SAINT (Bruker, 2007)'
_computing_structure_solution     'SHELXS97 (Sheldrick, 2008)'
_computing_structure_refinement     'SHELXL97 (Sheldrick, 2008)'
_computing_molecular_graphics
           'SHELXTL (Sheldrick, 2008) and Mercury (Macrae <i>et al.</i>,  2006)'
_computing_publication_material     'SHELXTL (Sheldrick, 2008)'
loop_
    _atom_site_type_symbol
    _atom_site_label
    _atom_site_fract_x
    _atom_site_fract_y
    _atom_site_fract_z
    _atom_site_U_iso_or_equiv
    _atom_site_adp_type
    _atom_site_calc_flag
    _atom_site_refinement_flags
    _atom_site_occupancy
    _atom_site_disorder_assembly
    _atom_site_disorder_group
    Er Er1 0.364162(17) 0.105359(10) 0.24162(2) 0.01442(7) Uani d . 1 . .
    Ag Ag1 0.85087(4) 0.42746(2) 0.39306(4) 0.03045(11) Uani d . 1 . .
    O O1 0.2989(3) 0.21768(16) 0.3579(4) 0.0242(7) Uani d U 1 . .
    O O2 0.3493(3) 0.32200(16) 0.4921(4) 0.0235(7) Uani d . 1 . .
    O O3 -0.0813(3) 0.0887(2) 0.1736(4) 0.0317(8) Uani d . 1 . .
    O O4 0.1381(3) 0.09487(18) 0.1482(4) 0.0250(7) Uani d . 1 . .
    O O5 0.3318(3) 0.01811(16) 0.0110(4) 0.0207(6) Uani d . 1 . .
    O O7 0.5023(3) 0.09455(15) 0.4957(4) 0.0199(6) Uani d . 1 . .
    N N1 0.5506(3) 0.20455(19) 0.2760(4) 0.0190(8) Uani d . 1 . .
    N N2 0.7204(4) 0.3245(2) 0.3075(5) 0.0289(9) Uani d . 1 . .
    N N3 0.1969(4) 0.09160(19) 0.4735(4) 0.0194(8) Uani d . 1 . .
    N N4 -0.0028(4) 0.0827(2) 0.6909(4) 0.0239(8) Uani d . 1 . .
    C C1 0.3752(4) 0.2695(2) 0.4013(5) 0.0193(9) Uani d . 1 . .
    C C2 0.5118(4) 0.2678(2) 0.3374(5) 0.0195(9) Uani d . 1 . .
    C C3 0.5950(4) 0.3270(3) 0.3465(6) 0.0259(10) Uani d . 1 . .
    H H3 0.5621 0.3711 0.3818 0.031 Uiso calc R 1 . .
    C C4 0.7614(5) 0.2604(3) 0.2544(6) 0.0287(11) Uani d . 1 . .
    H H4 0.8491 0.2554 0.2282 0.034 Uiso calc R 1 . .
    C C5 0.6765(4) 0.2009(3) 0.2372(6) 0.0255(10) Uani d . 1 . .
    H H5 0.7082 0.1573 0.1976 0.031 Uiso calc R 1 . .
    C C6 0.0371(4) 0.0914(2) 0.2309(5) 0.0185(9) Uani d . 1 . .
    C C7 0.0668(4) 0.0902(2) 0.4181(5) 0.0183(9) Uani d . 1 . .
    C C8 -0.0327(4) 0.0862(3) 0.5258(5) 0.0223(10) Uani d . 1 . .
    H H8 -0.1219 0.0860 0.4824 0.027 Uiso calc R 1 . .
    C C9 0.1265(4) 0.0855(3) 0.7468(5) 0.0267(10) Uani d . 1 . .
    H H9 0.1508 0.0845 0.8614 0.032 Uiso calc R 1 . .
    C C10 0.2255(4) 0.0900(3) 0.6381(6) 0.0269(10) Uani d . 1 . .
    H H10 0.3145 0.0920 0.6818 0.032 Uiso calc R 1 . .
    C C11 0.4313(4) -0.0108(2) -0.0429(5) 0.0164(9) Uani d . 1 . .
    C C12 0.5388(4) 0.0323(2) 0.5434(5) 0.0176(9) Uani d . 1 . .
    O O1W 0.0424(5) 0.2589(3) 0.4885(8) 0.0827(16) Uani d U 1 . .
    H H1W 0.1096 0.2521 0.4314 0.124 Uiso d R 1 . .
    H H2W 0.0662 0.2368 0.5816 0.124 Uiso d R 1 . .
    O O6 0.4323(3) -0.05626(16) -0.1587(4) 0.0212(7) Uani d . 1 . .
    O O8 0.6284(3) 0.01649(16) 0.6555(4) 0.0226(7) Uani d . 1 . .
loop_
    _atom_site_aniso_label
    _atom_site_aniso_U_11
    _atom_site_aniso_U_22
    _atom_site_aniso_U_33
    _atom_site_aniso_U_12
    _atom_site_aniso_U_13
    _atom_site_aniso_U_23
    Er1 0.01594(11) 0.01469(11) 0.01268(11) 0.00069(7) 0.00162(7) -0.00034(7)
    Ag1 0.0286(2) 0.0423(2) 0.02146(19) -0.00868(16) 0.00783(14) -0.00439(16)
    O1 0.0201(15) 0.0210(16) 0.0326(18) -0.0023(13) 0.0074(13) -0.0060(14)
    O2 0.0281(17) 0.0210(16) 0.0212(16) 0.0042(13) 0.0014(13) -0.0076(13)
    O3 0.0201(16) 0.059(2) 0.0152(16) 0.0027(15) -0.0017(13) -0.0041(15)
    O4 0.0199(16) 0.042(2) 0.0140(15) -0.0004(13) 0.0046(12) 0.0007(14)
    O5 0.0205(15) 0.0238(17) 0.0176(15) 0.0042(13) 0.0006(12) -0.0029(13)
    O7 0.0255(16) 0.0166(15) 0.0169(15) 0.0009(12) -0.0013(12) 0.0016(12)
    N1 0.0229(19) 0.0172(18) 0.0170(18) 0.0012(14) 0.0025(14) -0.0010(15)
    N2 0.027(2) 0.028(2) 0.032(2) -0.0040(17) 0.0074(17) -0.0054(18)
    N3 0.0221(19) 0.0197(19) 0.0165(19) -0.0003(15) 0.0029(14) 0.0004(15)
    N4 0.025(2) 0.032(2) 0.0160(19) 0.0015(16) 0.0052(15) 0.0012(16)
    C1 0.025(2) 0.019(2) 0.013(2) 0.0028(18) 0.0001(17) 0.0025(18)
    C2 0.025(2) 0.018(2) 0.015(2) 0.0029(17) 0.0000(17) 0.0000(17)
    C3 0.027(2) 0.020(2) 0.031(3) -0.0018(19) 0.0060(19) -0.008(2)
    C4 0.020(2) 0.031(3) 0.035(3) -0.0030(19) 0.006(2) -0.004(2)
    C5 0.022(2) 0.026(2) 0.028(2) 0.0039(19) 0.0025(19) -0.006(2)
    C6 0.021(2) 0.018(2) 0.016(2) 0.0029(17) 0.0032(17) 0.0011(17)
    C7 0.020(2) 0.018(2) 0.017(2) -0.0001(17) 0.0016(17) 0.0000(17)
    C8 0.019(2) 0.032(3) 0.016(2) 0.0006(19) 0.0033(17) 0.0000(19)
    C9 0.028(3) 0.039(3) 0.013(2) 0.006(2) 0.0032(18) 0.004(2)
    C10 0.019(2) 0.044(3) 0.018(2) 0.001(2) 0.0023(18) 0.000(2)
    C11 0.023(2) 0.013(2) 0.013(2) 0.0026(16) 0.0016(17) 0.0050(17)
    C12 0.019(2) 0.021(2) 0.013(2) 0.0000(17) 0.0041(16) 0.0021(17)
    O1W 0.053(3) 0.067(3) 0.130(5) -0.008(2) 0.013(3) -0.020(3)
    O6 0.0200(15) 0.0215(16) 0.0224(16) -0.0006(12) 0.0033(12) -0.0073(13)
    O8 0.0237(16) 0.0220(16) 0.0209(16) -0.0013(13) -0.0038(13) 0.0024(13)
loop_
    _geom_bond_atom_site_label_1
    _geom_bond_atom_site_label_2
    _geom_bond_site_symmetry_2
    _geom_bond_distance
    _geom_bond_publ_flag
    Er1 O4 . 2.333(3) y
    Er1 O7 . 2.367(3) y
    Er1 O1 . 2.385(3) y
    Er1 O6 3_655 2.387(3) y
    Er1 O8 3_656 2.388(3) y
    Er1 O2 4_565 2.403(3) y
    Er1 O5 . 2.451(3) y
    Er1 N1 . 2.611(4) y
    Er1 N3 . 2.636(4) y
    Ag1 N4 4_665 2.299(4) y
    Ag1 O3 4_666 2.312(3) y
    Ag1 N2 . 2.368(4) y
    Ag1 O5 2_655 2.648(4) y
    O1 C1 . 1.253(5) ?
    O2 C1 . 1.252(5) ?
    O3 C6 . 1.236(5) ?
    O4 C6 . 1.265(5) ?
    O5 C11 . 1.245(5) ?
    O7 C12 . 1.252(5) ?
    N1 C5 . 1.332(6) ?
    N1 C2 . 1.337(5) ?
    N2 C3 . 1.328(6) ?
    N2 C4 . 1.332(6) ?
    N3 C10 . 1.328(6) ?
    N3 C7 . 1.341(5) ?
    N4 C8 . 1.335(5) ?
    N4 C9 . 1.336(6) ?
    C1 C2 . 1.510(6) ?
    C2 C3 . 1.370(6) ?
    C3 H3 . 0.9300 ?
    C4 C5 . 1.387(7) ?
    C4 H4 . 0.9300 ?
    C5 H5 . 0.9300 ?
    C6 C7 . 1.506(6) ?
    C7 C8 . 1.385(6) ?
    C8 H8 . 0.9300 ?
    C9 C10 . 1.387(6) ?
    C9 H9 . 0.9300 ?
    C10 H10 . 0.9300 ?
    C11 O6 . 1.252(5) ?
    C11 C11 3_655 1.537(8) ?
    C12 O8 . 1.247(5) ?
    C12 C12 3_656 1.549(8) ?
    O1W H1W . 0.86 ?
    O1W H2W . 0.86 ?
loop_
    _geom_angle_atom_site_label_1
    _geom_angle_atom_site_label_2
    _geom_angle_atom_site_label_3
    _geom_angle_site_symmetry_1
    _geom_angle_site_symmetry_3
    _geom_angle
    _geom_angle_publ_flag
    O4 Er1 O7 . . 138.16(10) ?
    O4 Er1 O1 . . 84.40(11) ?
    O7 Er1 O1 . . 83.98(10) ?
    O4 Er1 O6 . 3_655 135.46(10) ?
    O7 Er1 O6 . 3_655 76.17(10) ?
    O1 Er1 O6 . 3_655 135.36(10) ?
    O4 Er1 O8 . 3_656 91.81(11) ?
    O7 Er1 O8 . 3_656 68.02(10) ?
    O1 Er1 O8 . 3_656 132.72(11) ?
    O6 Er1 O8 3_655 3_656 75.03(10) ?
    O4 Er1 O2 . 4_565 78.18(10) ?
    O7 Er1 O2 . 4_565 138.78(10) ?
    O1 Er1 O2 . 4_565 81.23(11) ?
    O6 Er1 O2 3_655 4_565 87.99(10) ?
    O8 Er1 O2 3_656 4_565 143.95(10) ?
    O4 Er1 O5 . . 69.30(10) ?
    O7 Er1 O5 . . 128.53(10) ?
    O1 Er1 O5 . . 147.36(10) ?
    O6 Er1 O5 3_655 . 66.24(9) ?
    O8 Er1 O5 3_656 . 69.19(10) ?
    O2 Er1 O5 4_565 . 74.90(10) ?
    O4 Er1 N1 . . 139.39(11) ?
    O7 Er1 N1 . . 67.09(10) ?
    O1 Er1 N1 . . 64.79(10) ?
    O6 Er1 N1 3_655 . 70.67(10) ?
    O8 Er1 N1 3_656 . 128.36(10) ?
    O2 Er1 N1 4_565 . 71.78(10) ?
    O5 Er1 N1 . . 125.49(10) ?
    O4 Er1 N3 . . 63.46(10) ?
    O7 Er1 N3 . . 75.12(11) ?
    O1 Er1 N3 . . 65.75(11) ?
    O6 Er1 N3 3_655 . 141.34(11) ?
    O8 Er1 N3 3_656 . 70.51(11) ?
    O2 Er1 N3 4_565 . 130.51(11) ?
    O5 Er1 N3 . . 115.07(10) ?
    N1 Er1 N3 . . 119.41(11) ?
    N4 Ag1 O3 4_665 4_666 121.94(12) ?
    N4 Ag1 N2 4_665 . 95.91(13) ?
    O3 Ag1 N2 4_666 . 106.55(13) ?
    C1 O1 Er1 . . 125.8(3) ?
    C1 O2 Er1 . 4_566 156.2(3) ?
    C6 O3 Ag1 . 4_465 123.6(3) ?
    C6 O4 Er1 . . 129.8(3) ?
    C11 O5 Er1 . . 119.3(3) ?
    C12 O7 Er1 . . 118.2(3) ?
    C5 N1 C2 . . 116.5(4) ?
    C5 N1 Er1 . . 128.9(3) ?
    C2 N1 Er1 . . 114.6(3) ?
    C3 N2 C4 . . 115.8(4) ?
    C3 N2 Ag1 . . 114.5(3) ?
    C4 N2 Ag1 . . 128.4(3) ?
    C10 N3 C7 . . 116.3(4) ?
    C10 N3 Er1 . . 127.9(3) ?
    C7 N3 Er1 . . 115.7(3) ?
    C8 N4 C9 . . 117.0(4) ?
    C8 N4 Ag1 . 4_466 127.4(3) ?
    C9 N4 Ag1 . 4_466 115.6(3) ?
    O2 C1 O1 . . 126.4(4) ?
    O2 C1 C2 . . 117.4(4) ?
    O1 C1 C2 . . 116.2(4) ?
    N1 C2 C3 . . 120.9(4) ?
    N1 C2 C1 . . 116.7(4) ?
    C3 C2 C1 . . 122.3(4) ?
    N2 C3 C2 . . 123.2(4) ?
    N2 C3 H3 . . 118.4 ?
    C2 C3 H3 . . 118.4 ?
    N2 C4 C5 . . 121.7(4) ?
    N2 C4 H4 . . 119.2 ?
    C5 C4 H4 . . 119.2 ?
    N1 C5 C4 . . 121.7(4) ?
    N1 C5 H5 . . 119.1 ?
    C4 C5 H5 . . 119.1 ?
    O3 C6 O4 . . 126.7(4) ?
    O3 C6 C7 . . 117.7(4) ?
    O4 C6 C7 . . 115.6(4) ?
    N3 C7 C8 . . 122.2(4) ?
    N3 C7 C6 . . 115.2(4) ?
    C8 C7 C6 . . 122.6(4) ?
    N4 C8 C7 . . 121.0(4) ?
    N4 C8 H8 . . 119.5 ?
    C7 C8 H8 . . 119.5 ?
    N4 C9 C10 . . 121.6(4) ?
    N4 C9 H9 . . 119.2 ?
    C10 C9 H9 . . 119.2 ?
    N3 C10 C9 . . 121.9(4) ?
    N3 C10 H10 . . 119.0 ?
    C9 C10 H10 . . 119.0 ?
    O5 C11 O6 . . 127.3(4) ?
    O5 C11 C11 . 3_655 116.8(4) ?
    O6 C11 C11 . 3_655 115.9(4) ?
    O8 C12 O7 . . 127.2(4) ?
    O8 C12 C12 . 3_656 116.4(5) ?
    O7 C12 C12 . 3_656 116.3(4) ?
    H1W O1W H2W . . 103.0 ?
    C11 O6 Er1 . 3_655 121.8(3) ?
    C12 O8 Er1 . 3_656 117.8(3) ?
loop_
    _geom_hbond_atom_site_label_D
    _geom_hbond_atom_site_label_H
    _geom_hbond_atom_site_label_A
    _geom_hbond_site_symmetry_A
    _geom_hbond_distance_DH
    _geom_hbond_distance_HA
    _geom_hbond_distance_DA
    _geom_hbond_angle_DHA
    _geom_hbond_publ_flag
    O1W H1W O1 . 0.86 2.14 2.971(6) 162 y
data_global
_journal_date_recd_electronic     2009-06-21
_journal_date_accepted     2009-07-27
_journal_name_full     'Acta Crystallographica, Section E'
_journal_year     2009
_journal_volume     65
_journal_issue      8
_journal_page_first     m1018
_journal_page_last     m1019
_journal_paper_category     QM
_journal_coeditor_code     HY2207
_publ_contact_author_name     'Rong-Hua Zeng'
_publ_contact_author_address
;
School of Chemistry and Environment
South China Normal University
Guangzhou 510006
People's Republic of China
;
_publ_contact_author_email     zrh321@yahoo.com.cn
_publ_contact_author_fax     ?
_publ_contact_author_phone     ?
_publ_section_title
;\
Poly[[hemi-\m~4~-oxalato-hemi-\m~2~-oxalato-bis(\m~3~-pyrazine-2-carboxylato)\
erbium(III)silver(I)] monohydrate]
;
loop_
    _publ_author_name
    _publ_author_address
    'Ling-Zhi Zhao'
;
School of Chemistry and the Environment
South China Normal University
Guangzhou 510006
People's Republic of China
Key Laboratory of the Technology of Electrochemical Energy Storage and Power
 Generation in Guangdong Universities
South China Normal University
Guangzhou 510006
People's Republic of China
;
    'Rui-Xia He'
;
School of Chemistry and the Environment
South China Normal University
Guangzhou 510006
People's Republic of China
;
    'Qiu-Gui Zhong'
;
School of Chemistry and the Environment
South China Normal University
Guangzhou 510006
People's Republic of China
;
    'Rong-Hua Zeng'
;
School of Chemistry and the Environment
South China Normal University
Guangzhou 510006
People's Republic of China
Key Laboratory of the Technology of Electrochemical Energy Storage and Power
 Generation in Guangdong Universities
South China Normal University
Guangzhou 510006
People's Republic of China
;
    'Dong-Sheng Lu'
;
School of Chemistry and the Environment
South China Normal University
Guangzhou 510006
People's Republic of China
Key Laboratory of the Technology of Electrochemical Energy Storage and Power
 Generation in Guangdong Universities
South China Normal University
Guangzhou 510006
People's Republic of China
;
