# Supplementary material for: Poly[[hemi-μ4-oxalato-hemi-μ2-oxalato-bis­(μ3-pyrazine-2-carboxyl­ato)erbium(III)silver(I)] monohydrate]
Source: Acta Crystallogr Sect E Struct Rep Online. 2009 Jul 31;65(Pt 8):m1018–9. doi: 10.1107/S1600536809029742 (PMC2977120; doi:10.1107/S1600536809029742)
Supplement: Supplementary file 2 [file e-65-m1018-Isup2.hkl]

# 
# h,k,l, Fc-squared, Fo-squared, sigma(Fo-squared) and status flag 
# 
data_I
_shelx_title ' d in P2(1)/c' 
_shelx_refln_list_code          4 
_shelx_F_calc_maximum      434.32 
_exptl_crystal_F_000      1180.00 
_reflns_d_resolution_high  0.8347 
 
loop_ 
 _symmetry_equiv_pos_as_xyz 
 'x, y, z' 
 '-x, y+1/2, -z+1/2' 
 '-x, -y, -z' 
 'x, -y-1/2, z-1/2' 
 
_cell_length_a    10.0482 
_cell_length_b    18.3968 
_cell_length_c     8.0371 
_cell_angle_alpha  90.000 
_cell_angle_beta   95.397 
_cell_angle_gamma  90.000 
 
_shelx_F_squared_multiplier     1.000 
 
loop_ 
 _refln_index_h 
 _refln_index_k 
 _refln_index_l 
 _refln_F_squared_calc 
 _refln_F_squared_meas 
 _refln_F_squared_sigma 
 _refln_observed_status 
   1   0   0    15943.85    17007.04    204.92 o 
   2   0   0       45.22      -38.77     32.32 o 
   3   0   0    11710.46    11486.08    132.71 o 
   4   0   0    98264.16    96756.18    909.64 o 
   5   0   0     4005.44     3672.12     68.30 o 
   6   0   0    29400.00    29445.76    324.68 o 
   7   0   0     6036.96     6166.70    156.58 o 
   8   0   0    20556.11    21061.06    359.53 o 
   9   0   0     2089.60     2016.32    104.19 o 
  10   0   0    17711.73    18475.04    463.04 o 
  11   0   0     3689.53     3397.33    186.07 o 
   1   1   0     7326.17     7686.67     83.57 o 
   2   1   0    28427.05    29273.18    202.28 o 
   3   1   0     3648.66     3244.50     41.08 o 
   4   1   0    14859.17    14310.44    118.70 o 
   5   1   0    12463.55    13109.97    115.94 o 
   6   1   0    27651.47    28552.73    243.80 o 
   7   1   0      939.89      936.71     48.10 o 
   8   1   0     4836.10     4633.39    101.82 o 
   9   1   0     3621.26     3592.06     96.53 o 
  10   1   0     2952.13     2957.92    116.36 o 
  11   1   0      588.99      510.99     77.95 o 
   0   2   0    36328.41    38249.61    599.00 o 
   1   2   0     2299.41     2517.67     36.48 o 
   2   2   0      571.90      718.15     18.99 o 
   3   2   0     6008.81     5715.90     56.75 o 
   4   2   0    22880.24    23068.67    193.30 o 
   5   2   0     2354.19     2437.10    100.14 o 
   6   2   0     4660.01     4708.21     61.97 o 
   7   2   0      181.59      205.21     27.88 o 
   8   2   0     1564.65     1689.96     63.65 o 
   9   2   0       69.78       50.27     27.20 o 
  10   2   0     3132.04     3114.10    119.41 o 
  11   2   0      154.64      111.60     39.51 o 
   1   3   0     9616.21     9934.63    109.24 o 
   2   3   0    83448.42    80950.66    755.87 o 
   3   3   0       69.91      120.62      9.71 o 
   4   3   0     6143.21     5843.89     81.08 o 
   5   3   0     5841.26     5808.08     67.84 o 
   6   3   0    39514.06    39385.03    303.46 o 
   7   3   0     4760.28     4443.68     93.31 o 
   8   3   0    21826.90    21957.42    290.57 o 
   9   3   0     5804.08     5691.93    137.35 o 
  10   3   0     4396.45     4661.00    146.56 o 
  11   3   0      997.89      941.90    114.92 o 
   1   4   0      267.88      498.20     20.60 o 
   2   4   0      675.36      622.57     24.65 o 
   3   4   0     5982.04     5688.20     70.49 o 
   4   4   0    37580.69    36750.09    287.21 o 
   5   4   0     4286.43     4459.10     58.56 o 
   6   4   0     5831.32     5574.11     83.61 o 
   7   4   0    11841.77    11908.99    223.34 o 
   8   4   0    15416.06    15457.82    227.14 o 
   9   4   0     1051.15     1049.13     70.46 o 
  10   4   0     3857.33     3818.11    133.61 o 
  11   4   0     4909.84     5261.50    166.20 o 
   1   5   0     9759.82     9184.01    112.47 o 
   2   5   0     1543.42     1416.82     42.93 o 
   3   5   0     5790.30     5848.38     73.97 o 
   4   5   0     9597.47     9031.15    115.55 o 
   5   5   0     8238.44     7751.58     89.09 o 
   6   5   0      515.09      580.46     25.14 o 
   7   5   0      125.47      102.81     23.72 o 
   8   5   0      232.20      202.10     36.73 o 
   9   5   0     4330.77     4284.12    133.15 o 
  10   5   0      220.83      195.79     43.59 o 
  11   5   0     1268.75     1249.24     86.63 o 
   0   6   0   188632.84   186230.08   2973.04 o 
   1   6   0    17350.42    18126.85    270.63 o 
   2   6   0      573.13      700.55     37.97 o 
   3   6   0     3168.05     3683.97     56.71 o 
   4   6   0    23496.22    22823.14    218.61 o 
   5   6   0     1819.81     1842.94     39.60 o 
   6   6   0    11937.29    12041.06    128.68 o 
   7   6   0     1830.80     1805.98     77.80 o 
   8   6   0    12887.86    12771.69    474.96 o 
   9   6   0     2269.04     2393.86    161.95 o 
  10   6   0     6619.26     6901.08    248.65 o 
  11   6   0      432.26      420.37     69.57 o 
   1   7   0    50860.14    49264.98    571.98 o 
   2   7   0    47413.18    46118.76    796.77 o 
   3   7   0    21806.08    21089.92    239.55 o 
   4   7   0      205.60      170.20     26.05 o 
   5   7   0    15643.04    14696.64    162.80 o 
   6   7   0    21369.01    21007.54    220.93 o 
   7   7   0     1365.10     1192.26     65.25 o 
   8   7   0     1724.70     1662.99    110.82 o 
   9   7   0    11452.53    11853.23    487.16 o 
  10   7   0     7531.43     7678.80    338.62 o 
  11   7   0      135.94       73.16     45.63 o 
   0   8   0      483.88      406.04     41.72 o 
   1   8   0    17907.56    17235.13    238.25 o 
   2   8   0      217.62      216.12     24.13 o 
   3   8   0    29522.10    28274.02    310.03 o 
   4   8   0      691.84      667.22     27.52 o 
   5   8   0     1803.47     1722.46     45.40 o 
   6   8   0      357.17      432.83     27.98 o 
   7   8   0    23458.05    23446.06    359.11 o 
   8   8   0     3476.35     3465.47    135.60 o 
   9   8   0       18.26       44.13     41.16 o 
  10   8   0        8.78       16.24     30.37 o 
  11   8   0     3804.09     4033.02    149.68 o 
   1   9   0       85.25       97.31     20.02 o 
   2   9   0    15253.16    14290.17    215.25 o 
   3   9   0       38.91       89.92     20.73 o 
   4   9   0      245.87      317.54     55.10 o 
   5   9   0      123.91      115.64     22.95 o 
   6   9   0     7713.57     7418.75    113.87 o 
   7   9   0     1179.61     1204.33     71.90 o 
   8   9   0     4761.43     4880.10    141.63 o 
   9   9   0      166.11      125.50     37.55 o 
  10   9   0      870.97      864.92     73.55 o 
   0  10   0    69725.16    72209.90   1184.04 o 
   1  10   0    11940.12    11385.28    185.96 o 
   2  10   0      118.48       80.92     20.53 o 
   3  10   0    24602.40    23681.96    330.50 o 
   4  10   0    22737.20    21904.57    317.25 o 
   5  10   0     1438.96     1440.12     66.51 o 
   6  10   0     4201.94     3800.43    112.64 o 
   7  10   0    17713.94    17131.33    294.19 o 
   8  10   0     8908.50     9130.15    205.92 o 
   9  10   0        9.33       -8.97     27.57 o 
  10  10   0     2353.97     2396.37    147.89 o 
   1  11   0    38181.80    38050.90    484.60 o 
   2  11   0     3174.09     3164.42    140.81 o 
   3  11   0     5510.78     4648.71    113.65 o 
   4  11   0       22.93       28.43     20.72 o 
   5  11   0    32998.08    32355.10    447.16 o 
   6  11   0     4248.19     4370.41    124.80 o 
   7  11   0      462.82      436.27     48.97 o 
   8  11   0       61.03       61.18     30.71 o 
   9  11   0    11560.70    11604.12    251.29 o 
  10  11   0     2799.04     2929.99    125.70 o 
   0  12   0    17104.93    17986.49    386.67 o 
   1  12   0     9047.25     9140.71    172.53 o 
   2  12   0        6.45       33.34     28.31 o 
   3  12   0     2649.74     2598.07     86.15 o 
   4  12   0      698.70      581.78     99.65 o 
   5  12   0        2.57       13.25     46.47 o 
   6  12   0      647.46      604.87     52.68 o 
   7  12   0      735.54      605.85     56.06 o 
   8  12   0      750.53      641.16    168.19 o 
   9  12   0      290.90      321.69     53.52 o 
  10  12   0      261.78      226.68     50.24 o 
   1  13   0    16043.34    17152.26    271.84 o 
   2  13   0     5450.93     5178.39    128.41 o 
   3  13   0     6052.03     5744.69    186.07 o 
   4  13   0       52.87       73.70     34.27 o 
   5  13   0    14658.46    14413.42    256.47 o 
   6  13   0     6954.63     6783.62    166.71 o 
   7  13   0      142.25      196.64     40.74 o 
   8  13   0     1593.93     1425.83     85.77 o 
   9  13   0     6551.88     7351.32    198.58 o 
   0  14   0     9676.86     9814.83    271.00 o 
   1  14   0    20247.71    20506.84    317.80 o 
   2  14   0       11.77       -6.16     21.01 o 
   3  14   0    29073.81    29203.44    341.00 o 
   4  14   0     6954.38     7210.05    165.73 o 
   5  14   0     3080.81     2752.28    102.01 o 
   6  14   0      101.51       86.31     32.24 o 
   7  14   0    26027.81    25861.21    412.02 o 
   8  14   0     7057.59     7337.24    192.42 o 
   9  14   0       32.37       39.73     34.76 o 
   1  15   0     2631.93     2911.59    101.01 o 
   2  15   0     2083.05     2057.06     86.26 o 
   3  15   0     4748.29     4248.62    124.92 o 
   4  15   0       15.20       55.87     27.63 o 
   5  15   0     6469.59     5910.17    260.11 o 
   6  15   0     1900.87     2143.19     96.99 o 
   7  15   0      302.36      248.78     46.25 o 
   8  15   0      206.53      162.12     59.32 o 
   0  16   0     4924.19     4725.72    190.54 o 
   1  16   0     1163.60     1236.84     71.05 o 
   2  16   0      214.45      222.40     39.67 o 
   3  16   0     3421.30     3406.54    115.02 o 
   4  16   0      270.63      277.57     39.32 o 
   5  16   0        4.72        9.51     26.57 o 
   6  16   0      138.19       79.31     34.75 o 
   7  16   0     4095.63     4078.19    141.34 o 
   8  16   0     1058.43     1218.34    126.56 o 
   1  17   0    21042.00    22487.89    376.15 o 
   2  17   0     6081.97     6349.17    231.98 o 
   3  17   0     6427.40     6265.77    164.87 o 
   4  17   0       34.13       25.66     32.04 o 
   5  17   0    17892.75    17417.43    315.56 o 
   6  17   0     5347.84     5515.89    225.46 o 
   7  17   0      538.66      390.67     55.94 o 
   0  18   0     3713.81     4240.71    193.89 o 
   1  18   0     9825.94    10017.10    231.43 o 
   2  18   0      464.32      477.72     56.10 o 
   3  18   0     7660.36     7472.90    473.09 o 
   4  18   0     6166.24     6697.75    179.12 o 
   5  18   0     1723.54     1620.61     90.88 o 
   6  18   0      196.78      212.17     45.98 o 
   1  19   0      724.13      772.36     85.31 o 
   2  19   0     1517.88     1697.43     92.26 o 
   3  19   0      185.67      178.57     47.03 o 
   4  19   0      940.52      937.25     74.47 o 
   5  19   0      124.97      192.36     45.40 o 
   6  19   0        2.37       28.36     27.57 o 
   0  20   0     2091.72     2359.69    156.83 o 
   1  20   0     4106.38     4443.86    150.76 o 
   2  20   0       35.15       53.42     38.19 o 
   3  20   0     5225.79     5807.12    204.04 o 
   4  20   0     1609.07     1729.31     98.44 o 
   5  20   0      947.62      756.28     73.41 o 
   1  21   0     3416.86     3831.89    144.56 o 
   2  21   0     5792.69     6251.88    185.40 o 
   3  21   0     1834.07     1894.17    104.14 o 
   0  22   0     1072.63     1542.58    140.62 o 
 -12   1   1     2057.79     2250.81    114.65 o 
 -11   1   1      659.84      664.33     66.60 o 
 -10   1   1    17299.41    16819.84    307.13 o 
  -9   1   1    19374.78    19961.01    432.49 o 
  -8   1   1      129.78      187.57     34.40 o 
  -7   1   1     4083.39     4040.01     83.72 o 
  -6   1   1    26542.94    25898.49    363.57 o 
  -5   1   1    55747.70    56283.43    473.00 o 
  -4   1   1    16624.50    16641.66    161.48 o 
  -3   1   1     4078.84     4258.01     56.55 o 
  -2   1   1    34637.74    34698.38    287.07 o 
  -1   1   1    71585.00    72024.40   1020.08 o 
   0   1   1    13099.78    14596.93    149.79 o 
   1   1   1    40426.47    41634.15    302.09 o 
   2   1   1     2609.07     2659.79     40.11 o 
   3   1   1    28905.58    28508.66    254.59 o 
   4   1   1    28918.43    30289.64    374.82 o 
   5   1   1    44340.88    41245.89    376.49 o 
   6   1   1     4815.57     4968.94    101.73 o 
   7   1   1     9136.57     9241.53    139.70 o 
   8   1   1      118.77      134.39     26.70 o 
   9   1   1    22588.41    22844.70    279.61 o 
  10   1   1      749.89      724.09     53.65 o 
  11   1   1      188.55      219.19     40.55 o 
 -11   2   1     7354.87     7691.20    318.69 o 
 -10   2   1     2959.65     2769.84    112.71 o 
  -9   2   1      143.39      206.12     52.34 o 
  -8   2   1    13834.91    12964.04    236.46 o 
  -7   2   1    35911.19    35796.96    384.36 o 
  -6   2   1      649.98      618.19     27.13 o 
  -5   2   1      855.88      876.53     35.00 o 
  -4   2   1    56607.89    55731.19    463.11 o 
  -3   2   1    60336.80    59155.62    482.52 o 
  -2   2   1    22366.47    22898.85    235.93 o 
  -1   2   1    10152.32    10551.03     97.56 o 
   0   2   1    32815.28    34721.82    282.51 o 
   1   2   1    83806.53    84694.03    694.36 o 
   2   2   1    10438.42    10622.39     94.00 o 
   3   2   1    55148.30    53543.84    449.68 o 
   4   2   1    10059.21     9732.07    116.56 o 
   5   2   1     6481.07     5883.53     90.61 o 
   6   2   1     4192.98     3966.82     78.63 o 
   7   2   1    37074.40    36697.65    367.03 o 
   8   2   1      978.44      896.75     47.40 o 
   9   2   1       10.69        8.40     22.75 o 
  10   2   1     3006.93     3202.39     97.17 o 
  11   2   1    16040.71    16042.57    275.07 o 
 -11   3   1      567.58      651.73     67.49 o 
 -10   3   1      867.06      846.23     68.15 o 
  -9   3   1      852.40      807.98     61.90 o 
  -8   3   1       89.75       63.78     26.56 o 
  -7   3   1     3975.92     3960.11     85.96 o 
  -6   3   1     1880.26     1809.85     50.36 o 
  -5   3   1      421.01      430.72     31.04 o 
  -4   3   1      414.95      342.28     18.48 o 
  -3   3   1     4429.86     4284.01     59.22 o 
  -2   3   1     7491.17     7096.10     87.08 o 
  -1   3   1     1602.81     1833.39     34.04 o 
   0   3   1        0.25       31.80     18.06 o 
   1   3   1     9001.52     9280.65     92.21 o 
   2   3   1    12735.06    12183.79    120.64 o 
   3   3   1      148.35      190.25     14.89 o 
   4   3   1     1473.57     1577.37     40.50 o 
   5   3   1     1879.85     1919.04     43.31 o 
   6   3   1     3999.34     3853.52     78.84 o 
   7   3   1       16.81       66.07     19.73 o 
   8   3   1     1432.42     1394.63     57.34 o 
   9   3   1     1376.10     1398.26     62.44 o 
  10   3   1     1006.80      898.98     64.01 o 
  11   3   1       39.49       86.89     39.80 o 
 -11   4   1      431.14      449.43     58.65 o 
 -10   4   1       25.89       54.57     32.70 o 
  -9   4   1      130.78      114.53     33.15 o 
  -8   4   1     4906.35     4814.26    189.89 o 
  -7   4   1    12342.11    12319.99    174.70 o 
  -6   4   1     4951.50     4967.57     73.30 o 
  -5   4   1     1328.01     1153.64     32.44 o 
  -4   4   1    13732.12    13122.50    125.18 o 
  -3   4   1    35834.78    34371.26    298.48 o 
  -2   4   1    23312.44    22712.79    232.80 o 
  -1   4   1      421.55      448.97     19.62 o 
   0   4   1     1419.57     1453.37     28.30 o 
   1   4   1    50061.27    50078.08    825.58 o 
   2   4   1     7032.76     7185.99     99.83 o 
   3   4   1    10360.47     9339.09    108.59 o 
   4   4   1      442.18      484.59     24.30 o 
   5   4   1    12075.94    11765.62    130.39 o 
   6   4   1      830.08     1018.74     41.81 o 
   7   4   1    17074.03    16934.02    326.34 o 
   8   4   1       42.07       46.78     21.73 o 
   9   4   1     1050.51     1079.38     84.58 o 
  10   4   1       65.45       95.68     33.32 o 
  11   4   1     8918.29     9287.76    228.80 o 
 -11   5   1      281.59      222.26     47.59 o 
 -10   5   1    10178.38    10203.40    228.57 o 
  -9   5   1    17696.20    17645.45    309.24 o 
  -8   5   1      251.93      252.00     39.35 o 
  -7   5   1     3264.93     3294.70     80.74 o 
  -6   5   1    21213.64    20941.42    195.40 o 
  -5   5   1    49526.29    47984.79    376.97 o 
  -4   5   1     5909.39     6040.77     94.63 o 
  -3   5   1     7653.16     7205.17     89.54 o 
  -2   5   1    38240.27    37204.25    365.82 o 
  -1   5   1    59351.03    58029.64    543.07 o 
   0   5   1      485.89      680.61     63.39 o 
   1   5   1    15599.71    14763.58    156.46 o 
   2   5   1    12965.30    11995.24    152.18 o 
   3   5   1    51094.39    50916.64    438.09 o 
   4   5   1    10714.00    10750.18    129.13 o 
   5   5   1    35183.76    32657.51    367.78 o 
   6   5   1    12989.51    12766.76    162.52 o 
   7   5   1     4775.27     4627.65     93.95 o 
   8   5   1     3820.12     3738.49     90.63 o 
   9   5   1    25891.97    25712.18    469.64 o 
  10   5   1     1198.81     1219.91     96.11 o 
  11   5   1      208.67      166.51     45.96 o 
 -11   6   1     6033.23     6835.49    192.49 o 
 -10   6   1     3872.75     4043.55    138.98 o 
  -9   6   1     2675.11     2715.88    107.30 o 
  -8   6   1     6293.37     6284.24    156.52 o 
  -7   6   1    12407.88    12063.80    181.69 o 
  -6   6   1     9962.61     9720.97    126.51 o 
  -5   6   1     8924.94     8544.78    116.31 o 
  -4   6   1    19373.11    18407.58    164.67 o 
  -3   6   1     8308.28     8295.01    116.69 o 
  -2   6   1     5501.16     5033.11     80.68 o 
  -1   6   1     5943.60     5356.98     93.96 o 
   0   6   1    37383.09    35852.16    353.75 o 
   1   6   1      952.33     1065.28     30.38 o 
   2   6   1      260.93      267.61     39.43 o 
   3   6   1     8443.60     7925.12    120.20 o 
   4   6   1    37349.87    35961.47    333.08 o 
   5   6   1     1837.93     1966.61     51.44 o 
   6   6   1     1399.51     1437.51     89.44 o 
   7   6   1    11467.67    11236.74    159.42 o 
   8   6   1    22479.24    23099.76    318.80 o 
   9   6   1     1494.73     1551.83     85.08 o 
  10   6   1     3418.18     3217.24    248.65 o 
  11   6   1     3118.84     2994.36    128.27 o 
 -11   7   1      652.46      706.56    117.25 o 
 -10   7   1     2420.44     2642.40    112.93 o 
  -9   7   1      127.83       88.21     33.85 o 
  -8   7   1     6628.12     6466.01    160.54 o 
  -7   7   1     5469.54     5248.97    142.93 o 
  -6   7   1      442.23      484.04     34.22 o 
  -5   7   1     4052.12     4052.21     73.20 o 
  -4   7   1    12524.56    12121.12    120.69 o 
  -3   7   1    10937.78    11128.79    147.94 o 
  -2   7   1     4750.90     4995.42     84.20 o 
  -1   7   1    13145.78    12578.34    153.99 o 
   0   7   1     3452.64     3154.15     62.04 o 
   1   7   1       32.76        7.11     10.70 o 
   2   7   1    10794.78    10808.41    166.69 o 
   3   7   1     6536.70     6068.89    104.18 o 
   4   7   1     6719.94     6780.07    105.90 o 
   5   7   1     5036.32     4875.76     85.14 o 
   6   7   1     3201.65     2898.34    109.93 o 
   7   7   1      981.54      831.18     43.48 o 
   8   7   1      161.38      120.58     33.78 o 
   9   7   1     4548.09     4709.93    145.27 o 
  10   7   1     1238.07     1157.32     81.38 o 
  11   7   1        3.24      -17.29     31.28 o 
 -11   8   1     6054.74     6386.19    189.39 o 
 -10   8   1     2236.36     2269.49    106.88 o 
  -9   8   1      509.43      501.28     56.03 o 
  -8   8   1     2249.27     2159.22     91.80 o 
  -7   8   1    12522.56    12242.11    301.07 o 
  -6   8   1       17.73       38.48     14.87 o 
  -5   8   1       54.21       65.48     17.17 o 
  -4   8   1    21697.71    20986.32    300.28 o 
  -3   8   1    30529.84    30134.63    273.75 o 
  -2   8   1      418.95      423.43     26.58 o 
  -1   8   1     4874.11     4225.23     77.77 o 
   0   8   1    34546.63    34604.87    861.35 o 
   1   8   1    42312.86    42140.84    506.46 o 
   2   8   1     2698.67     2876.82     74.94 o 
   3   8   1    35460.34    35210.11    444.04 o 
   4   8   1    18445.87    18403.06    218.97 o 
   5   8   1     5174.87     5072.83     95.03 o 
   6   8   1     2667.53     2394.58     94.53 o 
   7   8   1    20603.65    20628.80    329.27 o 
   8   8   1     4416.03     4544.23    243.35 o 
   9   8   1      576.27      490.43     56.06 o 
  10   8   1     1768.73     1696.86     95.29 o 
 -10   9   1     3301.58     3360.65    184.67 o 
  -9   9   1    13303.04    13823.33    273.08 o 
  -8   9   1     6016.85     6063.43    158.44 o 
  -7   9   1     5058.42     5183.30    114.12 o 
  -6   9   1    12984.69    12580.86    161.05 o 
  -5   9   1    11742.13    11233.06    148.51 o 
  -4   9   1     6907.47     6827.96    118.19 o 
  -3   9   1    18162.09    17235.13    214.42 o 
  -2   9   1    34143.24    32030.81    554.79 o 
  -1   9   1    10720.77    10428.47    189.10 o 
   0   9   1     4305.45     4337.75     82.41 o 
   1   9   1    17374.55    16783.45    540.70 o 
   2   9   1    57598.14    55041.07    788.15 o 
   3   9   1     1899.85     2145.42     70.26 o 
   4   9   1     2379.21     2406.00     79.12 o 
   5   9   1    12059.84    11452.73    162.20 o 
   6   9   1    26299.55    25444.25    375.06 o 
   7   9   1      255.24      236.19     38.12 o 
   8   9   1     6479.46     6608.88    239.15 o 
   9   9   1     5657.63     5630.74    162.95 o 
  10   9   1     5325.53     5538.74    214.66 o 
 -10  10   1      632.39      722.09     92.85 o 
  -9  10   1     1967.80     2039.45     99.20 o 
  -8  10   1      178.15      197.18     40.69 o 
  -7  10   1      371.74      410.23     39.08 o 
  -6  10   1     5502.97     5172.59     95.63 o 
  -5  10   1     5488.84     5556.42    111.94 o 
  -4  10   1     1649.39     1481.08     54.50 o 
  -3  10   1      712.32      590.75     42.44 o 
  -2  10   1    11910.71    11399.75    161.07 o 
  -1  10   1     6618.70     6656.97    111.89 o 
   0  10   1    15626.18    15068.31    226.76 o 
   1  10   1     7285.49     7300.25    138.66 o 
   2  10   1      195.40      155.98     25.15 o 
   3  10   1     2169.04     2068.20     71.50 o 
   4  10   1    14620.95    14518.69    236.14 o 
   5  10   1     1387.50     1319.13     65.57 o 
   6  10   1     1080.40     1217.08     65.76 o 
   7  10   1      954.79     1089.62    106.54 o 
   8  10   1     4438.42     4495.35    244.46 o 
   9  10   1      143.66      155.36     41.87 o 
  10  10   1     1379.43     1397.86     91.37 o 
 -10  11   1     2946.72     2867.35    124.13 o 
  -9  11   1     6416.91     6642.75    181.15 o 
  -8  11   1       10.09       -1.38     62.30 o 
  -7  11   1      239.20      265.41     35.08 o 
  -6  11   1     5712.54     5694.29    104.11 o 
  -5  11   1    11313.08    10908.15    176.13 o 
  -4  11   1     1464.31     1425.38     55.83 o 
  -3  11   1     6993.92     7212.23    269.65 o 
  -2  11   1    15365.49    15318.90    254.72 o 
  -1  11   1     7216.85     7470.91    155.88 o 
   0  11   1       80.05       62.40     20.82 o 
   1  11   1     7774.20     7689.27    164.74 o 
   2  11   1     3202.56     3063.14     88.45 o 
   3  11   1     5113.05     5141.30    120.94 o 
   4  11   1     4453.29     4530.20    117.28 o 
   5  11   1     4150.87     3948.48    113.90 o 
   6  11   1     4334.55     4196.70    123.29 o 
   7  11   1     2753.52     2404.93     97.38 o 
   8  11   1       85.58      171.97     40.31 o 
   9  11   1     3136.43     3542.29    131.48 o 
  10  11   1      226.91      414.16     86.52 o 
 -10  12   1     5647.58     5616.18    300.81 o 
  -9  12   1     3876.07     4142.35    160.65 o 
  -8  12   1     8035.38     7522.59    187.73 o 
  -7  12   1    16469.41    16319.72    243.81 o 
  -6  12   1    12323.87    11915.78    166.04 o 
  -5  12   1    13564.23    13532.32    204.39 o 
  -4  12   1    22889.64    22105.72    280.86 o 
  -3  12   1     4408.52     4328.89    120.44 o 
  -2  12   1      898.05      785.63     70.03 o 
  -1  12   1    16610.44    16408.26    293.26 o 
   0  12   1    44754.50    45172.29    568.21 o 
   1  12   1      175.18      245.36     97.41 o 
   2  12   1      177.12      199.83     30.75 o 
   3  12   1    11065.26    10328.37    191.47 o 
   4  12   1    30653.71    30175.67    421.66 o 
   5  12   1       40.74       29.69     23.31 o 
   6  12   1     3205.42     3319.16    111.06 o 
   7  12   1     6558.68     6273.03    164.89 o 
   8  12   1    12262.38    12352.15    273.24 o 
   9  12   1       14.14      -51.31     35.48 o 
  -9  13   1     3151.65     3521.81    217.08 o 
  -8  13   1     4818.49     4732.59    329.95 o 
  -7  13   1     7212.10     7452.06    154.20 o 
  -6  13   1     6077.60     5717.23    110.31 o 
  -5  13   1     2371.36     2296.53     77.39 o 
  -4  13   1     6570.57     6513.57    146.67 o 
  -3  13   1    12325.99    12567.75    191.05 o 
  -2  13   1    18439.32    18798.72    303.41 o 
  -1  13   1      434.85      448.11    121.53 o 
   0  13   1     2609.01     2499.39     85.80 o 
   1  13   1     3796.01     3351.07    197.25 o 
   2  13   1    17861.16    18127.93    327.07 o 
   3  13   1      210.39      174.53     40.70 o 
   4  13   1       38.45       51.25     25.68 o 
   5  13   1     4046.74     3657.16    114.74 o 
   6  13   1    14619.64    14217.85    263.77 o 
   7  13   1       15.11       33.16     28.18 o 
   8  13   1     2219.23     2291.02    105.45 o 
   9  13   1     1007.76      948.00     77.69 o 
  -9  14   1      869.93      937.85     77.94 o 
  -8  14   1       87.78       73.48     34.77 o 
  -7  14   1     1056.16      856.14     67.48 o 
  -6  14   1       19.39       30.40     22.05 o 
  -5  14   1      133.78       93.24     28.80 o 
  -4  14   1      955.82      812.80     57.38 o 
  -3  14   1      110.52      114.97     30.28 o 
  -2  14   1      369.23      379.70     42.04 o 
  -1  14   1      255.24      331.27     40.37 o 
   0  14   1      225.00      275.66     37.52 o 
   1  14   1      386.05      446.02     97.41 o 
   2  14   1     1072.71     1101.20    185.51 o 
   3  14   1      736.95      683.99     43.28 o 
   4  14   1       48.48       62.11     27.60 o 
   5  14   1      168.86      210.44     39.06 o 
   6  14   1      281.31      262.66     45.07 o 
   7  14   1      177.88      101.98     36.12 o 
   8  14   1        3.93        0.35     57.18 o 
   9  14   1        2.17        7.15     36.60 o 
  -8  15   1     2595.00     2692.95    178.81 o 
  -7  15   1     2830.24     2978.60    204.98 o 
  -6  15   1     4809.80     4498.58    138.28 o 
  -5  15   1     2728.17     2698.28    103.39 o 
  -4  15   1     2011.16     2038.28     87.58 o 
  -3  15   1    15832.92    15401.76    306.58 o 
  -2  15   1    24009.93    25119.62    379.40 o 
  -1  15   1     4533.00     4646.21    147.98 o 
   0  15   1     1422.22     1558.28     75.46 o 
   1  15   1    11170.79    11482.33    220.25 o 
   2  15   1    25679.64    26453.72    394.81 o 
   3  15   1       42.41       44.79     26.54 o 
   4  15   1     1513.09     1654.91     80.65 o 
   5  15   1     3378.88     3124.27    112.49 o 
   6  15   1    11792.67    11731.04    242.51 o 
   7  15   1       10.25       16.23     28.81 o 
   8  15   1     4569.47     5083.34    442.83 o 
  -8  16   1     5665.89     5168.71    178.06 o 
  -7  16   1     4268.58     4230.42    270.17 o 
  -6  16   1     4683.04     4316.60    139.20 o 
  -5  16   1     7777.16     7558.75    183.07 o 
  -4  16   1    14610.54    13143.48    252.32 o 
  -3  16   1     3127.11     3170.18    109.96 o 
  -2  16   1     2714.81     2888.50    104.64 o 
  -1  16   1     6504.04     6809.71    164.75 o 
   0  16   1    17104.82    18085.72    336.10 o 
   1  16   1      227.19      266.04     42.99 o 
   2  16   1      124.64       91.02     43.49 o 
   3  16   1     8712.78     8500.58    191.09 o 
   4  16   1    23033.58    23271.34    303.34 o 
   5  16   1      457.40      459.93     53.08 o 
   6  16   1     2286.63     2389.88    104.76 o 
   7  16   1     4336.74     4081.55    141.95 o 
   8  16   1     9773.91    10153.31    242.85 o 
  -7  17   1      422.09      251.48     50.05 o 
  -6  17   1      535.70      653.31     63.28 o 
  -5  17   1      151.88      254.34     46.55 o 
  -4  17   1       82.03      113.31     46.19 o 
  -3  17   1        8.51      -11.66     25.55 o 
  -2  17   1      305.41      324.65     46.35 o 
  -1  17   1      415.19      455.91     52.10 o 
   0  17   1     3058.56     3362.41    117.27 o 
   1  17   1     3043.25     3121.48    112.61 o 
   2  17   1     1914.96     1842.35     88.51 o 
   3  17   1       79.71      106.43     35.36 o 
   4  17   1       83.33      125.20     36.38 o 
   5  17   1     1242.49     1112.03     93.59 o 
   6  17   1       41.27       38.63     33.91 o 
   7  17   1        1.22       -9.50     31.05 o 
  -6  18   1     4703.63     4614.81    152.08 o 
  -5  18   1     1257.71     1432.83     86.12 o 
  -4  18   1     2111.66     2039.59     97.78 o 
  -3  18   1      732.89      788.57     66.77 o 
  -2  18   1     2099.29     2405.90    103.52 o 
  -1  18   1     2612.78     2907.24    113.53 o 
   0  18   1    17849.17    18619.82    497.21 o 
   1  18   1      775.40      705.77     64.33 o 
   2  18   1      245.18      231.09     72.73 o 
   3  18   1     3146.69     2895.80    114.76 o 
   4  18   1    12436.70    12353.48    339.36 o 
   5  18   1       95.69       62.40     36.01 o 
   6  18   1      137.41      298.12     91.36 o 
  -6  19   1     6087.10     5721.63    176.65 o 
  -5  19   1     5442.40     5622.09    170.80 o 
  -4  19   1     3476.87     3376.44    128.67 o 
  -3  19   1     3857.66     4005.26    138.53 o 
  -2  19   1    10232.05    10577.37    233.77 o 
  -1  19   1     3037.86     3204.51    166.14 o 
   0  19   1      474.10      483.42     57.81 o 
   1  19   1     5670.11     5930.03    168.76 o 
   2  19   1    15207.02    15631.81    299.74 o 
   3  19   1     1103.84     1254.49     83.74 o 
   4  19   1      738.23      923.89    154.78 o 
   5  19   1     9768.43     9360.79    227.16 o 
  -4  20   1     2948.45     3053.85    127.41 o 
  -3  20   1     3524.14     3809.43    151.71 o 
  -2  20   1       28.58       31.70     34.57 o 
  -1  20   1     2959.85     2870.23    217.27 o 
   0  20   1     4939.56     4869.99    157.37 o 
   1  20   1     3584.67     4154.29    206.19 o 
   2  20   1       55.21       51.95     35.00 o 
   3  20   1     1945.52     1933.87    131.78 o 
   4  20   1     1028.40      771.53    245.49 o 
  -3  21   1      911.59     1146.68     97.69 o 
  -2  21   1      360.08      373.09     58.57 o 
  -1  21   1      251.21      322.39     58.11 o 
   0  21   1      643.79      767.45     74.18 o 
   1  21   1      159.66      125.12     43.70 o 
   2  21   1     1072.16     1152.63     86.28 o 
   3  21   1      345.16      434.05     63.30 o 
 -11   0   2    18968.60    19388.64    496.93 o 
 -10   0   2     4078.48     4146.83    191.85 o 
  -9   0   2     8443.98     8709.20    274.17 o 
  -8   0   2     3813.91     3975.66    164.47 o 
  -7   0   2    16834.53    16319.09    298.94 o 
  -6   0   2     5772.83     5916.07    126.15 o 
  -5   0   2    49533.21    49120.28    600.88 o 
  -4   0   2     5084.57     5159.95    102.83 o 
  -3   0   2    46436.97    46010.58    545.06 o 
  -2   0   2    48579.63    50412.23    845.42 o 
  -1   0   2    67950.91    69174.21   1253.42 o 
   0   0   2    45257.86    49144.73    824.19 o 
   1   0   2     1306.58     1207.59     39.40 o 
   2   0   2    10651.16    12023.56    162.41 o 
   3   0   2    40542.30    40946.12    401.81 o 
   4   0   2    68785.05    64002.88   1221.85 o 
   5   0   2     3143.57     3324.32     93.21 o 
   6   0   2     1767.92     1870.71     75.90 o 
   7   0   2    12114.84    11869.03    229.44 o 
   8   0   2    32476.53    31417.34    478.50 o 
   9   0   2     4442.67     4437.15    149.73 o 
  10   0   2     1949.33     2137.06    113.10 o 
  11   0   2     5526.20     5740.22    279.94 o 
 -11   1   2      772.33      786.95    106.17 o 
 -10   1   2     1757.62     1698.74     88.95 o 
  -9   1   2    14060.78    13600.13    255.24 o 
  -8   1   2      446.49      490.06     47.14 o 
  -7   1   2     6741.10     6758.90    109.53 o 
  -6   1   2     2475.83     2591.03     93.69 o 
  -5   1   2    12052.56    11918.70    135.46 o 
  -4   1   2     1396.21     1457.18     36.24 o 
  -3   1   2    13771.51    14377.37    141.99 o 
  -2   1   2     2859.67     2539.97     53.09 o 
  -1   1   2     2472.70     2886.70     46.06 o 
   0   1   2    10680.98    11561.22    125.90 o 
   1   1   2      637.67      526.03     14.12 o 
   2   1   2    11159.08    11026.49    100.98 o 
   3   1   2      441.68      469.61     14.42 o 
   4   1   2       51.48       43.12     15.18 o 
   5   1   2    21376.59    21174.02    220.13 o 
   6   1   2    10993.93    10357.23    139.95 o 
   7   1   2       25.35        4.82     16.60 o 
   8   1   2      362.07      379.00     47.37 o 
   9   1   2     2474.85     2452.34    141.87 o 
  10   1   2     2573.70     2723.89     91.66 o 
  11   1   2       35.14       29.67     30.90 o 
 -11   2   2     2337.59     2437.41    111.33 o 
 -10   2   2      219.54      313.88     49.38 o 
  -9   2   2     2246.27     2427.74    119.11 o 
  -8   2   2       10.83       36.79     22.96 o 
  -7   2   2     4821.83     4902.37     84.63 o 
  -6   2   2     1135.45     1141.87     37.69 o 
  -5   2   2    23780.55    25319.76    242.19 o 
  -4   2   2     4893.19     5243.41     89.77 o 
  -3   2   2    16068.43    17245.53    165.59 o 
  -2   2   2     6149.44     6289.15     72.69 o 
  -1   2   2     1467.21     1469.89     25.49 o 
   0   2   2      705.51      891.89     21.62 o 
   1   2   2    13783.12    13919.53    115.50 o 
   2   2   2    15699.95    15626.18    142.87 o 
   3   2   2     4165.29     3984.09     45.36 o 
   4   2   2     5783.68     6008.49     81.56 o 
   5   2   2     2672.91     2599.22     58.58 o 
   6   2   2      872.37      841.88     38.72 o 
   7   2   2     1176.28     1219.29     64.84 o 
   8   2   2     6909.78     6509.65    121.03 o 
   9   2   2      327.29      314.09     39.28 o 
  10   2   2       16.22       24.10     26.88 o 
  11   2   2      393.61      362.70     47.87 o 
 -11   3   2     1364.39     1649.65     94.69 o 
 -10   3   2      224.86      256.34     46.33 o 
  -9   3   2    40169.57    41191.00    569.13 o 
  -8   3   2     1763.89     1798.61     79.42 o 
  -7   3   2    10314.11    10380.14    309.03 o 
  -6   3   2     3277.17     3347.37    104.77 o 
  -5   3   2    21668.56    21112.44    210.45 o 
  -4   3   2    16127.00    15457.04    292.85 o 
  -3   3   2    89966.80    87945.39    810.44 o 
  -2   3   2    10267.78    10562.85    108.90 o 
  -1   3   2    10924.72    10261.19     90.55 o 
   0   3   2      912.87     1143.89     21.02 o 
   1   3   2   113527.34   115254.06   1279.32 o 
   2   3   2    49802.73    50369.28    374.45 o 
   3   3   2       24.05       47.09      8.96 o 
   4   3   2      875.60     1071.42     35.08 o 
   5   3   2    24684.75    24157.00    245.84 o 
   6   3   2    31984.96    30488.27    307.53 o 
   7   3   2     1900.44     1909.38     60.29 o 
   8   3   2     1553.90     1547.03     60.38 o 
   9   3   2    14074.74    14201.95    207.00 o 
  10   3   2     9148.84     9279.71    173.08 o 
  11   3   2      716.89      787.86     67.25 o 
 -11   4   2     7548.55     7258.65    196.36 o 
 -10   4   2     4482.68     4526.11    212.71 o 
  -9   4   2     1863.64     1773.40     85.93 o 
  -8   4   2     4573.93     4475.06    126.30 o 
  -7   4   2     9610.50     9462.49    128.27 o 
  -6   4   2     3162.11     3342.06     66.18 o 
  -5   4   2    16776.36    16560.21    207.78 o 
  -4   4   2    26683.69    24713.94    403.82 o 
  -3   4   2    30293.38    29949.68    304.13 o 
  -2   4   2     1308.01     1256.28     23.50 o 
  -1   4   2    39156.15    40515.74    304.60 o 
   0   4   2    44682.94    44762.77    334.35 o 
   1   4   2       81.44      146.94     20.16 o 
   2   4   2     1399.94     1589.22     34.77 o 
   3   4   2    53331.13    51703.02    411.13 o 
   4   4   2    40321.43    40362.96    365.48 o 
   5   4   2      132.03      123.80     18.45 o 
   6   4   2     1865.96     1791.29     54.31 o 
   7   4   2    14032.28    14202.26    213.88 o 
   8   4   2    10614.80    10300.81    159.74 o 
   9   4   2      646.58      643.27     48.29 o 
  10   4   2     3702.50     3715.78    105.11 o 
  11   4   2     7272.14     7424.35    180.08 o 
 -11   5   2      401.85      406.03     59.52 o 
 -10   5   2     2029.22     2200.61    115.95 o 
  -9   5   2     1003.48      877.75     65.02 o 
  -8   5   2       37.03       31.46     38.83 o 
  -7   5   2      575.37      554.33     32.15 o 
  -6   5   2    16630.83    16550.57    184.60 o 
  -5   5   2      364.99      420.41     40.22 o 
  -4   5   2     1797.93     1766.76     46.19 o 
  -3   5   2     5016.37     4903.40     71.47 o 
  -2   5   2     8798.06     8916.91    102.39 o 
  -1   5   2     7951.70     7840.05     79.78 o 
   0   5   2     4596.61     4234.51     69.32 o 
   1   5   2     2631.29     2556.65     65.16 o 
   2   5   2       23.94       48.43     15.59 o 
   3   5   2     9749.93     9784.51    114.39 o 
   4   5   2     5719.32     5445.31     85.38 o 
   5   5   2      335.39      341.39     25.40 o 
   6   5   2      372.23      444.26     44.17 o 
   7   5   2     1927.93     2050.89     63.37 o 
   8   5   2     2133.56     2346.43     72.76 o 
   9   5   2     1887.91     1951.10     79.33 o 
  10   5   2      272.51      294.92     46.48 o 
  11   5   2      250.07      374.73     54.51 o 
 -11   6   2     8641.13     9049.82    224.61 o 
 -10   6   2     3493.12     3619.70    130.12 o 
  -9   6   2     2593.42     2659.42    191.75 o 
  -8   6   2     1295.26     1603.68     77.70 o 
  -7   6   2    11908.56    12124.92    155.61 o 
  -6   6   2     5535.72     5544.83     91.70 o 
  -5   6   2    30178.54    29694.29    285.27 o 
  -4   6   2     3045.38     2915.35     57.72 o 
  -3   6   2    17218.93    16899.25    173.97 o 
  -2   6   2    14396.48    14468.67    150.87 o 
  -1   6   2    42014.62    41294.88    351.45 o 
   0   6   2    20547.07    20886.39    195.36 o 
   1   6   2      223.03      199.90     21.38 o 
   2   6   2     5121.86     5293.30     75.94 o 
   3   6   2    29692.27    29327.19    274.36 o 
   4   6   2    39535.31    38832.66    360.03 o 
   5   6   2     4632.93     4599.85     85.20 o 
   6   6   2       89.66       98.81     20.69 o 
   7   6   2     6581.92     6511.03    115.96 o 
   8   6   2    11213.80    11288.91    185.63 o 
   9   6   2     8426.86     8578.02    179.89 o 
  10   6   2     1583.10     1600.75     90.10 o 
  11   6   2     1912.29     1828.15     93.88 o 
 -11   7   2       96.06       76.46     39.63 o 
 -10   7   2     4629.56     4720.02    150.60 o 
  -9   7   2    14848.98    14845.50    279.41 o 
  -8   7   2     2121.09     2005.52     70.95 o 
  -7   7   2     1636.24     1672.13     52.81 o 
  -6   7   2    17317.57    17008.31    193.43 o 
  -5   7   2    32339.00    31087.73    299.97 o 
  -4   7   2     4572.21     4786.46     79.04 o 
  -3   7   2    18029.39    18225.49    226.18 o 
  -2   7   2    72526.95    72229.72    685.49 o 
  -1   7   2    47060.57    47083.72    401.41 o 
   0   7   2      234.84      215.05     50.81 o 
   1   7   2    25714.77    25491.18    239.48 o 
   2   7   2    46417.21    44953.09    395.19 o 
   3   7   2     8548.20     8359.05    128.34 o 
   4   7   2     7197.61     7390.00    107.33 o 
   5   7   2    36362.31    35943.53    372.72 o 
   6   7   2    15280.73    15026.07    263.70 o 
   7   7   2      947.56      979.37     47.27 o 
   8   7   2     4424.95     4522.58    102.32 o 
   9   7   2    14736.03    15450.22    258.89 o 
  10   7   2     3574.36     3749.44    124.40 o 
 -11   8   2      567.13      572.81     67.61 o 
 -10   8   2     2380.89     2618.41    113.86 o 
  -9   8   2       74.45       88.62     34.77 o 
  -8   8   2    19959.39    19887.81    269.43 o 
  -7   8   2     5542.50     5234.05     96.42 o 
  -6   8   2      207.28      204.47     25.84 o 
  -5   8   2      951.64      979.83     38.36 o 
  -4   8   2    26255.06    25690.93    255.88 o 
  -3   8   2     5420.14     5332.80     83.79 o 
  -2   8   2     1547.04     1380.66     44.10 o 
  -1   8   2      826.72      869.47     35.12 o 
   0   8   2     8353.18     7971.88    102.08 o 
   1   8   2    18060.46    17463.67    181.86 o 
   2   8   2    15195.70    14643.87    162.65 o 
   3   8   2     1562.94     1619.21     54.12 o 
   4   8   2     3804.31     3521.80     71.36 o 
   5   8   2    12641.72    12778.88    169.65 o 
   6   8   2     6046.76     5949.58    106.12 o 
   7   8   2     7673.50     7591.19    129.09 o 
   8   8   2      596.62      488.49     49.58 o 
   9   8   2     2791.09     2754.40    102.53 o 
  10   8   2     1499.18     1289.45     87.16 o 
 -10   9   2      783.34      655.88     69.01 o 
  -9   9   2     8299.24     8211.36    197.39 o 
  -8   9   2       22.13       51.92     25.18 o 
  -7   9   2     4906.86     4619.03     92.58 o 
  -6   9   2      205.38      222.23     33.77 o 
  -5   9   2     3734.02     3567.79     74.22 o 
  -4   9   2     8961.43     8755.27    121.85 o 
  -3   9   2    11243.41    10705.36    153.12 o 
  -2   9   2      198.11      272.42     24.50 o 
  -1   9   2     2078.55     2094.84     55.75 o 
   0   9   2     5112.59     5307.48    136.02 o 
   1   9   2     6288.00     6038.92     91.00 o 
   2   9   2     2208.30     2118.98     56.89 o 
   3   9   2      911.16      959.27    110.20 o 
   4   9   2      912.57      835.48     45.34 o 
   5   9   2     5279.91     5155.71     94.95 o 
   6   9   2     6135.36     6280.33    111.71 o 
   7   9   2     1087.03     1098.90     76.39 o 
   8   9   2       49.82       22.08     26.82 o 
   9   9   2     1533.10     1572.46    257.13 o 
  10   9   2     1305.96     1299.01     89.27 o 
 -10  10   2     6162.72     6725.87    436.21 o 
  -9  10   2     1102.37     1091.02     76.72 o 
  -8  10   2    11081.89    11077.27    188.96 o 
  -7  10   2     7524.67     7209.04    121.49 o 
  -6  10   2     2708.34     2679.54     68.54 o 
  -5  10   2     3725.26     3660.60     77.95 o 
  -4  10   2    22705.51    22019.93    236.12 o 
  -3  10   2    21046.92    20046.17    245.71 o 
  -2  10   2      295.63      261.35     44.73 o 
  -1  10   2     7708.74     7716.53    176.29 o 
   0  10   2    28548.25    27695.73    340.24 o 
   1  10   2     6594.49     6263.88    122.56 o 
   2  10   2     1938.80     1802.45    201.72 o 
   3  10   2    25835.19    25233.04    383.21 o 
   4  10   2    27370.52    26903.40    326.64 o 
   5  10   2     2926.34     2984.26     72.39 o 
   6  10   2     2785.89     2567.36     85.42 o 
   7  10   2    12444.94    11873.81    375.31 o 
   8  10   2     5549.35     5428.75    286.37 o 
   9  10   2       40.16        5.40     30.35 o 
  10  10   2     2709.17     2873.00    125.77 o 
 -10  11   2    12061.57    12120.12    266.54 o 
  -9  11   2     2121.36     2088.11    155.52 o 
  -8  11   2      249.55      318.05     40.39 o 
  -7  11   2      338.15      356.79     46.72 o 
  -6  11   2    28682.90    27765.98    295.88 o 
  -5  11   2     3963.80     3572.46     79.07 o 
  -4  11   2     2952.41     2983.84     70.00 o 
  -3  11   2      167.32      187.36     26.55 o 
  -2  11   2    30095.47    28836.13    327.99 o 
  -1  11   2    13700.88    13149.94    181.90 o 
   0  11   2    11301.45    11178.57    162.07 o 
   1  11   2     4259.27     4337.46     91.18 o 
   2  11   2    13166.38    12744.90    374.94 o 
   3  11   2    15255.49    15535.53    248.05 o 
   4  11   2    12627.69    11935.83    212.91 o 
   5  11   2     6678.76     6665.15    122.74 o 
   6  11   2     3499.24     3276.66    109.63 o 
   7  11   2     4386.59     4341.66    182.90 o 
   8  11   2     6117.75     5934.14    236.17 o 
   9  11   2    10928.92    11274.65    268.86 o 
  -9  12   2      436.69      425.87     56.38 o 
  -8  12   2      837.30      940.36     89.09 o 
  -7  12   2       95.12       74.67     22.46 o 
  -6  12   2      574.27      453.41     35.62 o 
  -5  12   2     1443.64     1327.17     51.11 o 
  -4  12   2     2870.32     2937.24     81.92 o 
  -3  12   2        9.31       -2.13     16.70 o 
  -2  12   2     1887.00     1898.46     63.00 o 
  -1  12   2      748.67      722.26     41.53 o 
   0  12   2     2117.41     2070.01    111.87 o 
   1  12   2     6740.74     6854.88    144.42 o 
   2  12   2     1121.84      961.06     94.25 o 
   3  12   2        2.23        5.45     23.00 o 
   4  12   2       37.28       61.03     25.80 o 
   5  12   2     1894.03     1852.00     80.94 o 
   6  12   2     3824.80     3449.16    169.77 o 
   7  12   2      218.18      248.29     50.57 o 
   8  12   2     1556.94     1615.48     89.51 o 
   9  12   2      636.03      562.23     64.40 o 
  -9  13   2     4364.60     4155.91    150.68 o 
  -8  13   2      360.96      355.65     43.95 o 
  -7  13   2      191.41      193.65     32.66 o 
  -6  13   2     9379.43     9413.12    148.83 o 
  -5  13   2     3782.60     3674.71    142.00 o 
  -4  13   2      463.36      465.54     39.29 o 
  -3  13   2     4827.20     4690.18    172.19 o 
  -2  13   2    14957.36    14994.27    213.10 o 
  -1  13   2     5285.18     5177.03    109.70 o 
   0  13   2     2986.71     2888.89     79.88 o 
   1  13   2     1873.86     1824.86     74.76 o 
   2  13   2     7230.88     7228.48    156.45 o 
   3  13   2     6852.73     6687.34    159.81 o 
   4  13   2     1386.60     1373.96     69.83 o 
   5  13   2     4580.52     4474.81    129.21 o 
   6  13   2      922.66      867.66     64.90 o 
   7  13   2      500.13      626.11     59.00 o 
   8  13   2     1916.07     1837.63     96.13 o 
   9  13   2     6270.22     6760.09    192.99 o 
  -9  14   2       13.15      -45.51     41.54 o 
  -8  14   2    13624.67    14091.10    236.90 o 
  -7  14   2     4104.37     3743.13    156.30 o 
  -6  14   2       25.77       51.14     22.39 o 
  -5  14   2      423.61      403.96     35.53 o 
  -4  14   2    31327.03    31334.95    440.49 o 
  -3  14   2    12313.50    11791.64    222.13 o 
  -2  14   2     2036.51     1955.48     69.87 o 
  -1  14   2     3064.92     3167.63     96.90 o 
   0  14   2    19141.56    18741.14    296.57 o 
   1  14   2     8757.71     9507.14    189.83 o 
   2  14   2    13539.56    13218.70    235.81 o 
   3  14   2     7600.32     7766.76    138.36 o 
   4  14   2     8387.06     7722.64    229.93 o 
   5  14   2     8696.37     8872.23    195.54 o 
   6  14   2     4619.01     4687.52    141.67 o 
   7  14   2     9971.22    10593.03    232.41 o 
   8  14   2     3528.62     3321.71    179.55 o 
  -8  15   2     1422.67     1690.25     80.96 o 
  -7  15   2       20.22        9.68     21.77 o 
  -6  15   2     5265.40     5007.81    114.88 o 
  -5  15   2     4855.98     4451.56    106.43 o 
  -4  15   2       70.52       48.54     24.64 o 
  -3  15   2       14.53       26.49     32.39 o 
  -2  15   2     6894.26     6738.27    137.36 o 
  -1  15   2     1919.92     1861.05    170.52 o 
   0  15   2      593.49      543.90     49.89 o 
   1  15   2      836.24      816.62     57.88 o 
   2  15   2     4068.22     4022.70    216.34 o 
   3  15   2     2418.08     2388.12     93.72 o 
   4  15   2     1719.87     1625.24     80.93 o 
   5  15   2     1607.27     1764.12     96.11 o 
   6  15   2     1718.91     1509.63     84.04 o 
   7  15   2     1015.20      972.46     74.79 o 
   8  15   2     1496.78     1257.15     87.03 o 
  -8  16   2     2511.05     2821.84    117.53 o 
  -7  16   2       79.86       57.40     25.09 o 
  -6  16   2       71.39       91.44     26.71 o 
  -5  16   2       26.21       10.17     20.62 o 
  -4  16   2     3779.49     3827.66    107.83 o 
  -3  16   2     2860.19     2860.83     91.64 o 
  -2  16   2      289.89      270.49     41.76 o 
  -1  16   2       96.71      145.00     82.33 o 
   0  16   2     2364.82     2479.18     96.69 o 
   1  16   2     1610.95     1740.88     82.26 o 
   2  16   2     1305.54     1128.68     69.66 o 
   3  16   2     2666.28     2648.29    102.29 o 
   4  16   2     3387.43     3299.72     94.53 o 
   5  16   2     1171.60     1285.21     93.31 o 
   6  16   2      653.99      661.77     77.76 o 
   7  16   2     1342.06     1516.15    152.45 o 
  -7  17   2       16.72       43.68     27.88 o 
  -6  17   2    15230.29    15237.33    348.27 o 
  -5  17   2     8025.82     7573.13    229.10 o 
  -4  17   2       55.90       52.14     36.60 o 
  -3  17   2      130.72      109.87     38.65 o 
  -2  17   2    20522.02    20883.62    372.42 o 
  -1  17   2    13687.48    13873.56    261.91 o 
   0  17   2     1481.33     1519.49     81.71 o 
   1  17   2     3639.59     3807.56    125.90 o 
   2  17   2    13195.87    12764.40    250.71 o 
   3  17   2     9160.19     9881.63    508.58 o 
   4  17   2     7371.44     6828.37    176.97 o 
   5  17   2     8032.96     8197.27    225.74 o 
   6  17   2     4276.95     3908.89    138.30 o 
  -6  18   2       47.36       36.71     27.07 o 
  -5  18   2      670.39      758.18     68.73 o 
  -4  18   2     7567.68     7607.90    191.34 o 
  -3  18   2     3700.48     3594.36    290.93 o 
  -2  18   2       14.68        1.27     26.35 o 
  -1  18   2     3199.67     3321.29    151.24 o 
   0  18   2     9697.99     9990.11    219.94 o 
   1  18   2     5000.69     4885.45    147.81 o 
   2  18   2      660.47      597.57     59.97 o 
   3  18   2     4229.37     4539.21    144.04 o 
   4  18   2     4504.11     4439.20    290.10 o 
   5  18   2     1173.53     1135.81     79.72 o 
   6  18   2     2683.48     2426.30    112.80 o 
  -5  19   2       22.54       -5.27     32.32 o 
  -4  19   2        5.16       10.45     30.90 o 
  -3  19   2      349.37      490.47    101.14 o 
  -2  19   2      508.61      560.31     81.02 o 
  -1  19   2      219.15      263.88     47.83 o 
   0  19   2     1234.75     1438.83    183.93 o 
   1  19   2      267.70      275.63     56.34 o 
   2  19   2       17.51      -20.06     28.96 o 
   3  19   2      491.36      579.73    105.61 o 
   4  19   2      596.26      712.64     68.55 o 
   5  19   2        0.34       23.65     31.72 o 
  -4  20   2    11021.15    11318.24    255.58 o 
  -3  20   2     5523.75     5295.26    165.69 o 
  -2  20   2      402.64      397.11     57.49 o 
  -1  20   2     1450.08     1497.78    146.86 o 
   0  20   2     8480.46     9171.54    221.97 o 
   1  20   2     4473.25     4620.30    153.62 o 
   2  20   2     2376.77     2414.43    112.05 o 
   3  20   2     3532.81     4143.48    328.65 o 
   4  20   2     4164.80     4089.38    148.28 o 
  -2  21   2     8711.76     9012.17    226.29 o 
  -1  21   2     2207.72     2207.45    111.27 o 
   0  21   2      921.23      850.70     78.88 o 
   1  21   2     7083.72     7519.45    205.79 o 
   2  21   2     8073.64     8683.53    223.47 o 
 -11   1   3      621.31      587.19     64.02 o 
 -10   1   3     7866.36     7989.00    194.57 o 
  -9   1   3      265.03      352.58     45.74 o 
  -8   1   3     7740.55     7677.60    145.09 o 
  -7   1   3     1437.89     1355.47     54.08 o 
  -6   1   3    38572.55    39378.45    363.90 o 
  -5   1   3     1765.99     1869.88     46.46 o 
  -4   1   3     2097.28     2037.94     69.93 o 
  -3   1   3     5917.23     6999.73    116.25 o 
  -2   1   3    69162.51    71170.63    580.56 o 
  -1   1   3     2362.62     2438.70     77.86 o 
   0   1   3    14723.93    15706.94    171.69 o 
   1   1   3      406.15      536.11     16.98 o 
   2   1   3    93894.81    97368.77    699.29 o 
   3   1   3    18524.60    18912.51    160.31 o 
   4   1   3    14427.73    14034.42    170.26 o 
   5   1   3      489.74      426.60     27.35 o 
   6   1   3    21267.72    21167.67    233.44 o 
   7   1   3     5141.80     5065.28    127.78 o 
   8   1   3     9770.17     9573.99    152.78 o 
   9   1   3     6671.05     6704.75    159.07 o 
  10   1   3     1398.23     1505.94     71.28 o 
  11   1   3      619.24      578.76     55.55 o 
 -11   2   3     2749.60     2915.62    121.86 o 
 -10   2   3     9491.87     9770.57    219.01 o 
  -9   2   3     2433.35     2448.89    164.56 o 
  -8   2   3    22994.37    23636.68    255.97 o 
  -7   2   3     5568.22     5447.16     94.05 o 
  -6   2   3     5195.59     5387.83     88.95 o 
  -5   2   3    10507.02    10565.96    128.80 o 
  -4   2   3    55225.95    53656.87    539.13 o 
  -3   2   3    12326.79    13044.27    154.21 o 
  -2   2   3      153.67      176.71     16.68 o 
  -1   2   3     2788.65     2983.24    111.48 o 
   0   2   3    94644.46    98571.31   1053.29 o 
   1   2   3    24901.83    27065.77    224.70 o 
   2   2   3     4309.56     4306.05     53.57 o 
   3   2   3     7167.44     6844.31     69.96 o 
   4   2   3    51692.84    52593.18    443.69 o 
   5   2   3     3520.41     3330.16     68.30 o 
   6   2   3    20685.43    19968.02    224.24 o 
   7   2   3    10153.41    10168.24    150.16 o 
   8   2   3     8774.02     8684.47    144.94 o 
   9   2   3      541.61      462.03     43.23 o 
  10   2   3    11925.21    11602.30    193.63 o 
 -11   3   3        0.87       19.33     32.25 o 
 -10   3   3     1300.27     1454.95     84.18 o 
  -9   3   3     3368.68     3438.21    116.33 o 
  -8   3   3        3.31      -15.04     15.34 o 
  -7   3   3     1483.33     1393.25     46.94 o 
  -6   3   3     3670.77     3658.98     71.62 o 
  -5   3   3     6890.99     6903.38     98.34 o 
  -4   3   3        0.40        6.32     15.51 o 
  -3   3   3     5448.32     5271.64     73.17 o 
  -2   3   3     3878.01     4268.42     59.50 o 
  -1   3   3     2776.43     2610.93     39.58 o 
   0   3   3     1867.89     1903.95     29.37 o 
   1   3   3    12189.48    12514.77    112.57 o 
   2   3   3     2310.37     2458.08     39.29 o 
   3   3   3       17.62       53.52     15.63 o 
   4   3   3     1173.67     1275.07     28.99 o 
   5   3   3     7702.36     7521.65    110.44 o 
   6   3   3     4047.08     4002.73     82.76 o 
   7   3   3        0.97        8.71     18.00 o 
   8   3   3     1057.16      922.56     49.71 o 
   9   3   3     4826.40     4865.58    112.02 o 
  10   3   3     2434.83     2400.06     86.74 o 
 -11   4   3       56.06       79.68     90.15 o 
 -10   4   3     3977.65     4040.40    136.41 o 
  -9   4   3     1656.06     1529.58     86.52 o 
  -8   4   3     8347.39     8723.52    189.18 o 
  -7   4   3      270.29      264.22     25.44 o 
  -6   4   3     2461.59     2551.26     60.30 o 
  -5   4   3     1711.16     1793.88     63.53 o 
  -4   4   3    33581.87    33207.49    365.84 o 
  -3   4   3      529.07      631.72     25.29 o 
  -2   4   3      448.47      408.97     19.31 o 
  -1   4   3       53.34       87.68      9.21 o 
   0   4   3    30760.46    31066.92    243.75 o 
   1   4   3      251.49      368.96     19.97 o 
   2   4   3    19347.71    19998.02    200.91 o 
   3   4   3     1851.19     1937.13     35.27 o 
   4   4   3     6686.36     6552.82     73.46 o 
   5   4   3      404.95      375.94     27.10 o 
   6   4   3    12015.66    11871.23    158.69 o 
   7   4   3      517.76      524.99     37.04 o 
   8   4   3     3309.26     3412.94     88.44 o 
   9   4   3     2026.49     2128.07     76.46 o 
  10   4   3     5835.86     5842.70    132.87 o 
 -11   5   3      715.52      758.09     92.76 o 
 -10   5   3    12274.45    12290.52    255.55 o 
  -9   5   3     4960.71     4893.15    142.55 o 
  -8   5   3     9467.38     9623.31    205.64 o 
  -7   5   3     2363.62     2462.01    103.62 o 
  -6   5   3    46827.06    46364.19    422.62 o 
  -5   5   3     9946.26     9872.18    127.41 o 
  -4   5   3       24.40       61.27     13.64 o 
  -3   5   3     4290.47     4193.38     66.74 o 
  -2   5   3    93595.05    94219.18    902.25 o 
  -1   5   3     5421.06     5456.64     63.48 o 
   0   5   3    30169.03    32203.71    255.38 o 
   1   5   3     9853.42     9849.88     99.38 o 
   2   5   3    86098.46    88538.19    649.75 o 
   3   5   3     4327.64     4286.42     61.46 o 
   4   5   3    25511.18    25861.41    206.38 o 
   5   5   3     5740.21     5539.34     94.21 o 
   6   5   3    12664.60    12685.34    207.89 o 
   7   5   3      101.82      126.20     25.67 o 
   8   5   3    11701.23    11708.04    176.21 o 
   9   5   3     8266.38     8391.20    152.51 o 
  10   5   3     1943.36     2038.48     80.56 o 
 -11   6   3     5524.89     5712.00    175.92 o 
 -10   6   3      434.27      415.52     54.61 o 
  -9   6   3      458.85      437.46     51.44 o 
  -8   6   3     5253.44     5426.29    102.40 o 
  -7   6   3    18762.98    18555.52    213.66 o 
  -6   6   3      569.53      601.31     48.47 o 
  -5   6   3     7435.02     7261.17    176.57 o 
  -4   6   3     8023.38     8023.12    107.93 o 
  -3   6   3    20916.80    20176.73    250.73 o 
  -2   6   3       12.79       34.17     10.89 o 
  -1   6   3    30504.42    30624.53    260.29 o 
   0   6   3     6507.61     6837.69     78.20 o 
   1   6   3      893.06      740.49     27.50 o 
   2   6   3     1864.36     2058.00     41.37 o 
   3   6   3    27153.21    27225.43    234.38 o 
   4   6   3     6866.90     6891.32     81.60 o 
   5   6   3      227.00      245.81     24.68 o 
   6   6   3       32.91       21.98     16.50 o 
   7   6   3     7766.69     7946.90    133.33 o 
   8   6   3     5969.60     5949.99    120.30 o 
   9   6   3       76.69       96.51     34.79 o 
  10   6   3      804.40      748.71     73.28 o 
 -11   7   3      233.64      323.62     55.96 o 
 -10   7   3     1557.21     1525.39     88.77 o 
  -9   7   3     1403.60     1399.09     79.95 o 
  -8   7   3     2273.62     2384.55     67.97 o 
  -7   7   3      621.78      553.94     35.11 o 
  -6   7   3    12226.46    12403.97    158.97 o 
  -5   7   3     3849.15     3719.01     73.21 o 
  -4   7   3      134.87      200.82     35.96 o 
  -3   7   3     9224.29     9393.27    118.92 o 
  -2   7   3    10739.19    10279.73    105.89 o 
  -1   7   3     6385.62     6838.31    116.20 o 
   0   7   3    10647.44    10980.58    113.39 o 
   1   7   3     7387.83     7428.54     88.23 o 
   2   7   3    14079.19    14661.49    159.82 o 
   3   7   3      530.05      571.72     28.48 o 
   4   7   3    10671.62    10738.98    122.78 o 
   5   7   3     3383.30     3334.27     74.19 o 
   6   7   3     1773.84     1734.04     60.89 o 
   7   7   3      993.75      995.90     48.55 o 
   8   7   3     3015.43     3008.11     85.13 o 
   9   7   3        0.66       14.70     26.78 o 
  10   7   3      125.56       71.23     35.73 o 
 -10   8   3     4786.34     4911.50    154.93 o 
  -9   8   3     1050.01     1062.04     72.90 o 
  -8   8   3    12276.96    12434.15    187.25 o 
  -7   8   3     6066.97     5929.48    106.36 o 
  -6   8   3     2618.83     2831.16     68.37 o 
  -5   8   3     6979.79     7067.21    108.82 o 
  -4   8   3    22072.49    21362.95    224.65 o 
  -3   8   3     8741.26     8678.05    115.93 o 
  -2   8   3      710.53      833.80     28.20 o 
  -1   8   3    10347.12    10233.80    110.82 o 
   0   8   3    38235.96    38145.96    311.25 o 
   1   8   3     5065.43     5052.70     79.06 o 
   2   8   3     4724.58     5030.86     81.12 o 
   3   8   3    11647.25    11803.82    145.03 o 
   4   8   3    27824.73    27565.40    324.22 o 
   5   8   3     1262.38     1349.96     67.83 o 
   6   8   3     6373.09     6088.97    110.82 o 
   7   8   3     5302.32     5523.26    110.46 o 
   8   8   3     5251.68     5154.08    113.02 o 
   9   8   3      101.94      107.91     36.46 o 
  10   8   3     5156.22     5318.53    185.27 o 
 -10   9   3     5035.04     5133.94    160.76 o 
  -9   9   3    15272.10    15943.28    296.34 o 
  -8   9   3       57.14      120.00     25.38 o 
  -7   9   3     9644.56     9150.79    139.62 o 
  -6   9   3    18885.75    18381.08    214.72 o 
  -5   9   3    27026.09    25970.67    271.02 o 
  -4   9   3        5.23        5.45     12.72 o 
  -3   9   3    14539.31    14025.15    165.68 o 
  -2   9   3     9886.22     9622.15    125.61 o 
  -1   9   3    22471.69    21116.15    194.31 o 
   0   9   3      485.25      524.37     38.43 o 
   1   9   3    26194.35    25579.70    253.49 o 
   2   9   3    18079.91    18663.59    201.72 o 
   3   9   3     7233.60     7155.00    108.10 o 
   4   9   3      107.91      126.78     25.07 o 
   5   9   3    21520.42    20785.49    237.46 o 
   6   9   3     8842.54     9177.82    143.12 o 
   7   9   3      653.10      716.80     44.23 o 
   8   9   3     3572.86     3565.50    131.00 o 
   9   9   3    12673.56    13155.74    241.64 o 
 -10  10   3      586.71      639.74     67.09 o 
  -9  10   3      122.13      114.06     37.68 o 
  -8  10   3       10.96       27.39     20.59 o 
  -7  10   3     4718.41     4492.59    145.29 o 
  -6  10   3     1216.11     1265.61     49.29 o 
  -5  10   3     3222.25     3110.14     72.36 o 
  -4  10   3      458.57      428.33     30.09 o 
  -3  10   3     4395.98     4387.79     90.04 o 
  -2  10   3      511.32      576.11     31.01 o 
  -1  10   3    18509.28    18965.80    231.81 o 
   0  10   3       71.64       43.84     21.94 o 
   1  10   3     1166.05     1094.49     40.74 o 
   2  10   3     1004.23     1126.32     41.77 o 
   3  10   3    18785.27    19086.05    214.89 o 
   4  10   3      427.25      542.88     40.31 o 
   5  10   3      126.68      161.10     25.01 o 
   6  10   3      140.86      193.43     27.46 o 
   7  10   3     9487.77     9217.34    180.52 o 
   8  10   3     1563.37     1643.72     80.61 o 
   9  10   3      736.29      708.22     63.59 o 
 -10  11   3     1432.22     1314.62     92.10 o 
  -9  11   3      186.73      225.99     45.43 o 
  -8  11   3      956.77      920.54     57.36 o 
  -7  11   3       27.08       73.36     21.79 o 
  -6  11   3     5235.16     4907.89    125.90 o 
  -5  11   3     2911.55     2888.60     72.27 o 
  -4  11   3      248.51      234.01     25.86 o 
  -3  11   3      152.09      132.61     22.44 o 
  -2  11   3    16510.72    16538.76    193.73 o 
  -1  11   3     4317.86     4167.19     89.34 o 
   0  11   3     1212.67     1388.92     94.96 o 
   1  11   3       62.38       85.96     19.74 o 
   2  11   3    11869.04    11789.60    154.45 o 
   3  11   3      959.44      957.36     67.74 o 
   4  11   3     1248.36     1214.00     57.52 o 
   5  11   3      434.82      477.01     35.38 o 
   6  11   3     3616.19     3432.43    120.36 o 
   7  11   3       38.02       50.78     29.48 o 
   8  11   3     1763.59     1846.77     85.96 o 
   9  11   3     3427.22     3484.67    134.00 o 
  -9  12   3      201.38      220.13     46.68 o 
  -8  12   3     3983.21     3927.97    110.73 o 
  -7  12   3    19114.27    18769.97    234.71 o 
  -6  12   3      235.86      196.60     27.53 o 
  -5  12   3     6832.02     6822.07    118.47 o 
  -4  12   3     3538.64     3474.53    106.19 o 
  -3  12   3    18291.68    17894.87    211.67 o 
  -2  12   3      159.67      206.78     37.41 o 
  -1  12   3    29225.21    28664.54    331.85 o 
   0  12   3    11144.93    11354.15    170.48 o 
   1  12   3     7970.34     7920.10    136.38 o 
   2  12   3       11.92       42.97     18.49 o 
   3  12   3    36065.15    35850.59    412.97 o 
   4  12   3    13229.39    13308.89    208.41 o 
   5  12   3      449.53      369.57     33.56 o 
   6  12   3      532.67      457.89     47.27 o 
   7  12   3    15817.33    15871.48    259.94 o 
   8  12   3     8433.86     9381.85    220.39 o 
  -9  13   3     9109.34     8930.23    217.41 o 
  -8  13   3       11.54       17.15     25.87 o 
  -7  13   3     1053.93      951.89     58.12 o 
  -6  13   3      912.56      959.34     49.22 o 
  -5  13   3    13991.24    13674.37    185.51 o 
  -4  13   3      266.48      272.50     29.55 o 
  -3  13   3    12964.03    12226.44    167.47 o 
  -2  13   3      584.46      558.67     40.37 o 
  -1  13   3     7430.06     7489.64    135.54 o 
   0  13   3       98.07       83.70     23.73 o 
   1  13   3    17851.59    17619.00    237.67 o 
   2  13   3      647.04      621.54     41.86 o 
   3  13   3      399.73      332.39     40.57 o 
   4  13   3        8.36       10.54     21.99 o 
   5  13   3    18501.29    18526.30    310.11 o 
   6  13   3     3148.88     3447.43    222.95 o 
   7  13   3       50.73       43.99     29.67 o 
   8  13   3       17.55       14.97     32.08 o 
  -8  14   3      418.73      321.41     44.61 o 
  -7  14   3      157.13      231.78     43.28 o 
  -6  14   3        1.90      -23.89     17.80 o 
  -5  14   3      666.76      638.48     42.45 o 
  -4  14   3       11.63       13.90     18.55 o 
  -3  14   3      284.93      327.48     32.35 o 
  -2  14   3       85.18      118.95     29.70 o 
  -1  14   3      147.93      166.58     32.41 o 
   0  14   3      141.32      144.45     27.07 o 
   1  14   3       27.92       36.44     20.70 o 
   2  14   3        5.71       16.78     30.92 o 
   3  14   3      921.94      955.35     61.94 o 
   4  14   3     2249.32     2102.69     88.36 o 
   5  14   3        1.63        3.85     25.56 o 
   6  14   3      322.85      255.11     45.31 o 
   7  14   3      491.43      558.65     59.55 o 
   8  14   3     1199.39      953.65     76.40 o 
  -8  15   3       26.16       -5.51     26.56 o 
  -7  15   3     1800.98     1711.39     84.77 o 
  -6  15   3     5005.79     5070.58    122.24 o 
  -5  15   3    16438.04    16265.61    218.07 o 
  -4  15   3      512.17      431.20     37.92 o 
  -3  15   3     5807.80     5845.65    130.26 o 
  -2  15   3     4082.30     4123.93    105.81 o 
  -1  15   3     8813.98     8805.36    160.32 o 
   0  15   3      674.59      568.01     44.99 o 
   1  15   3    26444.84    27428.67    403.53 o 
   2  15   3    11164.01    11702.97    225.36 o 
   3  15   3     2746.36     2537.58     98.16 o 
   4  15   3       56.69       43.04     30.73 o 
   5  15   3    13308.04    13852.89    264.88 o 
   6  15   3     5438.64     5962.89    166.66 o 
   7  15   3      109.48      164.95     43.13 o 
  -7  16   3    12461.20    12585.66    212.30 o 
  -6  16   3      114.84       62.11     25.31 o 
  -5  16   3     7826.84     7372.97    152.65 o 
  -4  16   3     8927.00     8704.20    150.20 o 
  -3  16   3    15348.20    15236.80    274.37 o 
  -2  16   3      221.80      226.48     36.04 o 
  -1  16   3    12396.25    12481.58    204.55 o 
   0  16   3     5860.84     6102.89    134.42 o 
   1  16   3     6185.73     6112.46    156.67 o 
   2  16   3      332.07      411.82     48.36 o 
   3  16   3    14674.71    14955.21    274.58 o 
   4  16   3     4747.90     4994.75    145.78 o 
   5  16   3      222.94      142.94     48.15 o 
   6  16   3      479.80      375.39     53.60 o 
  -7  17   3        4.62       15.01     24.71 o 
  -6  17   3       49.36       61.19     27.20 o 
  -5  17   3       31.81       17.53     23.44 o 
  -4  17   3       56.96       66.43     25.95 o 
  -3  17   3     1071.22      887.89     58.58 o 
  -2  17   3     1838.10     2006.34     79.91 o 
  -1  17   3      552.96      525.08     48.32 o 
   0  17   3       56.80      121.78     70.50 o 
   1  17   3     3170.42     3116.23    114.11 o 
   2  17   3      860.96      873.36    116.78 o 
   3  17   3      527.21      535.15     56.97 o 
   4  17   3      158.29      123.18     37.64 o 
   5  17   3      638.91      547.58     47.80 o 
   6  17   3      261.55      213.49     73.11 o 
  -6  18   3        3.86       -5.07     25.46 o 
  -5  18   3     2569.66     2370.74    105.84 o 
  -4  18   3      327.36      339.92     40.30 o 
  -3  18   3     5418.16     5567.79    138.34 o 
  -2  18   3        9.40       55.41     32.04 o 
  -1  18   3     9657.13    10300.05    224.12 o 
   0  18   3     1651.48     1705.60    186.91 o 
   1  18   3     1449.86     1534.30     97.60 o 
   2  18   3      111.62      130.26     38.92 o 
   3  18   3     7416.04     7821.70    195.78 o 
   4  18   3      790.28      966.30     73.76 o 
   5  18   3       11.24        3.62     30.36 o 
  -5  19   3     7545.58     7497.27    151.73 o 
  -4  19   3        3.19       26.76     28.12 o 
  -3  19   3     9806.30     9834.94    311.05 o 
  -2  19   3     5383.73     6067.81    217.46 o 
  -1  19   3     5483.94     5373.75    159.87 o 
   0  19   3      106.02      162.93     46.56 o 
   1  19   3    10466.44    10963.09    270.91 o 
   2  19   3     4960.86     5246.76    160.01 o 
   3  19   3     1479.03     1472.91     92.29 o 
   4  19   3      892.54      780.61     74.41 o 
  -3  20   3      448.50      395.24     94.80 o 
  -2  20   3        0.49       22.39     30.88 o 
  -1  20   3      798.55      663.20     67.76 o 
   0  20   3     4291.18     4737.23    154.42 o 
   1  20   3      782.64      874.17     74.72 o 
   2  20   3     1044.74     1164.60     83.13 o 
   3  20   3     2073.51     2068.69    106.11 o 
 -11   0   4     8034.83     8695.05    305.83 o 
 -10   0   4      180.12      227.05     65.56 o 
  -9   0   4      169.82      162.16     47.12 o 
  -8   0   4    12787.28    13234.02    247.38 o 
  -7   0   4    45914.19    47803.64    626.55 o 
  -6   0   4      330.13      299.39     35.68 o 
  -5   0   4      655.91      671.28     43.98 o 
  -4   0   4     4713.75     4592.13    100.85 o 
  -3   0   4    65015.93    67314.45    790.07 o 
  -2   0   4    12495.36    12998.03    182.33 o 
  -1   0   4    41922.94    44776.25    817.48 o 
   0   0   4    18153.34    19403.73    406.41 o 
   1   0   4    30809.75    31806.05    385.79 o 
   2   0   4     3205.62     3600.67     66.41 o 
   3   0   4    66135.41    65530.18    713.04 o 
   4   0   4     2750.96     2754.81     82.07 o 
   5   0   4     7290.65     7625.75    160.05 o 
   6   0   4     7123.80     7372.94    223.32 o 
   7   0   4    35961.01    35470.63    515.16 o 
   8   0   4     2214.00     2077.55     99.62 o 
   9   0   4     1659.82     1417.53     91.71 o 
  10   0   4     2749.61     2724.47    128.88 o 
 -11   1   4       32.42      -13.40     32.01 o 
 -10   1   4     5199.34     5253.24    155.53 o 
  -9   1   4     7591.23     8096.53    153.96 o 
  -8   1   4       38.42       48.20     24.57 o 
  -7   1   4     1143.85     1150.60     56.67 o 
  -6   1   4    12343.22    12992.56    158.92 o 
  -5   1   4    13085.06    13100.45    152.20 o 
  -4   1   4     3441.49     3752.70     63.33 o 
  -3   1   4    13558.96    13895.78    186.95 o 
  -2   1   4     4666.83     5052.59     62.79 o 
  -1   1   4    21440.81    22802.25    246.11 o 
   0   1   4     4033.35     4421.63     68.37 o 
   1   1   4     4708.30     4702.48     54.43 o 
   2   1   4     4052.32     4280.09     52.11 o 
   3   1   4     7617.84     7708.39     80.00 o 
   4   1   4     4131.93     4263.90     78.75 o 
   5   1   4    20814.14    21164.40    227.08 o 
   6   1   4     3539.54     3534.41     77.68 o 
   7   1   4        1.52        9.89     19.02 o 
   8   1   4     1222.17     1289.51     74.98 o 
   9   1   4     6051.07     6146.18    128.88 o 
  10   1   4      806.48      706.52     54.44 o 
 -11   2   4      538.13      575.81     64.49 o 
 -10   2   4      733.32      747.81     65.88 o 
  -9   2   4      255.13      290.79     47.47 o 
  -8   2   4      911.41      917.93     44.10 o 
  -7   2   4     5392.33     5715.07    144.37 o 
  -6   2   4      253.05      263.23     24.31 o 
  -5   2   4      575.31      606.75     30.00 o 
  -4   2   4       10.30       69.66     24.03 o 
  -3   2   4    14262.47    14503.22    197.33 o 
  -2   2   4     1102.11     1242.26     36.11 o 
  -1   2   4     2856.92     2911.37     59.09 o 
   0   2   4      426.42      472.15     71.56 o 
   1   2   4    12854.46    13264.85    211.79 o 
   2   2   4       60.61      179.12     15.87 o 
   3   2   4     4789.04     4688.49     58.65 o 
   4   2   4      585.44      592.45     24.76 o 
   5   2   4      375.55      361.97     28.27 o 
   6   2   4       91.92      119.44     21.43 o 
   7   2   4     2704.79     2843.59     75.43 o 
   8   2   4        2.90       19.11     21.87 o 
   9   2   4       48.59       63.29     37.69 o 
  10   2   4      707.12      676.52     53.77 o 
 -11   3   4      369.35      405.40     58.68 o 
 -10   3   4     8691.57     8618.42    204.78 o 
  -9   3   4    13592.61    14380.45    220.32 o 
  -8   3   4      412.63      438.02     34.18 o 
  -7   3   4      171.73      231.46     26.18 o 
  -6   3   4    11441.55    11620.27    148.55 o 
  -5   3   4    46485.36    46596.09    417.73 o 
  -4   3   4     4925.03     5008.20     77.90 o 
  -3   3   4     8861.01     9241.35    109.01 o 
  -2   3   4    11205.70    11987.27    125.51 o 
  -1   3   4    78322.08    81235.66    776.31 o 
   0   3   4    27486.03    31411.38    287.84 o 
   1   3   4    46867.75    47758.35    396.50 o 
   2   3   4    11341.10    11919.32    115.44 o 
   3   3   4    18641.04    19345.34    160.03 o 
   4   3   4     2449.25     2982.18     56.25 o 
   5   3   4    40406.09    39498.32    375.76 o 
   6   3   4     2154.55     2163.48     69.10 o 
   7   3   4      447.59      542.62     38.71 o 
   8   3   4     1444.42     1654.50     63.78 o 
   9   3   4    15659.69    15540.08    222.79 o 
  10   3   4     1691.76     1823.53     85.03 o 
 -11   4   4     7566.57     8419.35    213.02 o 
 -10   4   4      254.61      296.94     50.03 o 
  -9   4   4     2386.29     2494.60     88.10 o 
  -8   4   4    11634.30    11922.13    165.03 o 
  -7   4   4    17093.57    17699.56    207.30 o 
  -6   4   4      165.97      231.30     23.97 o 
  -5   4   4     9581.20     9775.77    142.98 o 
  -4   4   4    23180.61    23727.20    234.92 o 
  -3   4   4    24907.38    25962.22    348.79 o 
  -2   4   4     1922.76     2303.07     92.54 o 
  -1   4   4    32605.52    34063.66    311.12 o 
   0   4   4    20029.42    20976.71    177.37 o 
   1   4   4    10774.99    10686.23    104.99 o 
   2   4   4     2112.40     2285.83     41.25 o 
   3   4   4    21232.36    22161.23    192.28 o 
   4   4   4     7800.27     7779.59     96.92 o 
   5   4   4      684.82      754.64     40.03 o 
   6   4   4     9332.55     9397.61    139.45 o 
   7   4   4    17643.47    17764.46    222.55 o 
   8   4   4     7393.21     7244.67    134.89 o 
   9   4   4      367.75      370.62     46.72 o 
  10   4   4     1471.24     1681.54     75.56 o 
 -11   5   4     1121.06     1121.40     83.43 o 
 -10   5   4       34.23       56.36     32.94 o 
  -9   5   4       28.48       41.20     25.66 o 
  -8   5   4     3365.50     3714.12     85.12 o 
  -7   5   4     4435.05     4491.49    115.44 o 
  -6   5   4     2761.78     2784.39     72.69 o 
  -5   5   4      518.51      540.69     30.13 o 
  -4   5   4     5693.82     5788.33     88.25 o 
  -3   5   4       12.49       81.84     14.28 o 
  -2   5   4    10565.92    10616.84    106.81 o 
  -1   5   4     4187.13     4036.92     53.89 o 
   0   5   4     2979.23     3177.23     46.47 o 
   1   5   4      199.18      325.02     17.09 o 
   2   5   4    12573.51    12776.81    126.78 o 
   3   5   4     1092.62     1086.69     62.07 o 
   4   5   4      104.70      117.51     16.00 o 
   5   5   4     1779.69     1952.51     55.58 o 
   6   5   4     2701.48     2817.89     79.04 o 
   7   5   4        0.27       23.02     20.93 o 
   8   5   4     1563.37     1730.79     66.62 o 
   9   5   4      153.74      166.40     33.44 o 
  10   5   4      345.03      346.39     44.50 o 
 -10   6   4      304.14      289.23     50.39 o 
  -9   6   4      315.86      330.79     45.53 o 
  -8   6   4     9639.57     9735.06    147.85 o 
  -7   6   4    19589.11    19181.65    222.91 o 
  -6   6   4     6217.54     6126.42    102.90 o 
  -5   6   4     4535.80     4768.46    115.57 o 
  -4   6   4     2284.04     2440.12     55.61 o 
  -3   6   4    26687.85    26578.98    257.29 o 
  -2   6   4     6970.22     6787.40    102.09 o 
  -1   6   4     8753.59     8977.58    108.93 o 
   0   6   4     1045.20     1087.36     28.61 o 
   1   6   4    12559.11    12315.93    161.20 o 
   2   6   4      208.21      384.62     56.99 o 
   3   6   4    19963.48    20787.44    195.05 o 
   4   6   4      146.00      220.11     20.04 o 
   5   6   4     3023.19     3240.86     73.51 o 
   6   6   4     2813.98     2874.74     73.90 o 
   7   6   4    15537.67    15799.41    209.26 o 
   8   6   4     1047.87     1097.19     56.43 o 
   9   6   4       35.56       84.59     30.55 o 
 -10   7   4     7944.34     8073.68    201.31 o 
  -9   7   4     8873.31     9312.29    172.86 o 
  -8   7   4     1438.82     1383.78     55.22 o 
  -7   7   4     1843.89     1925.67     60.42 o 
  -6   7   4    12801.35    12664.53    164.05 o 
  -5   7   4    10962.08    10874.41    245.32 o 
  -4   7   4       67.68       75.26     16.48 o 
  -3   7   4    13125.22    12749.28    149.76 o 
  -2   7   4    18374.43    17895.53    267.09 o 
  -1   7   4     9284.73     9420.54    102.74 o 
   0   7   4     7670.69     8317.06     95.45 o 
   1   7   4    10293.17    10395.27    113.52 o 
   2   7   4    17351.10    17605.67    169.52 o 
   3   7   4     4385.24     4483.39     70.89 o 
   4   7   4     4773.91     4951.17     79.69 o 
   5   7   4    12895.54    12937.45    169.34 o 
   6   7   4     9507.72     9499.05    145.46 o 
   7   7   4       81.12      161.17     60.77 o 
   8   7   4     4337.08     4432.57    131.11 o 
   9   7   4     8278.22     8606.50    160.26 o 
 -10   8   4     3912.23     3999.44    139.45 o 
  -9   8   4     3008.95     3382.63    123.58 o 
  -8   8   4     2182.07     2268.64     70.33 o 
  -7   8   4      148.08      192.57     26.71 o 
  -6   8   4     3369.48     3418.24     77.30 o 
  -5   8   4     6412.29     6513.63    106.38 o 
  -4   8   4     8985.53     8573.27    121.32 o 
  -3   8   4     1295.31     1268.89     41.98 o 
  -2   8   4     2442.38     2428.92     54.37 o 
  -1   8   4     2020.63     2279.69     72.89 o 
   0   8   4    25967.87    25790.21    227.53 o 
   1   8   4      499.60      537.03     25.66 o 
   2   8   4      366.60      492.49     35.59 o 
   3   8   4     1008.92     1234.02     38.57 o 
   4   8   4    17348.86    17560.99    203.55 o 
   5   8   4       60.67      103.95     21.42 o 
   6   8   4     1852.13     1926.69     63.31 o 
   7   8   4      123.20      158.16     28.63 o 
   8   8   4     3090.60     3238.81     91.46 o 
   9   8   4       60.54      122.49     37.48 o 
 -10   9   4     1430.45     1534.46    174.90 o 
  -9   9   4     3734.77     3610.93    105.99 o 
  -8   9   4      629.50      567.20     40.99 o 
  -7   9   4       51.37       40.05     20.34 o 
  -6   9   4     1418.11     1480.78     52.84 o 
  -5   9   4     8952.75     8943.29    161.79 o 
  -4   9   4     3393.03     3242.45    102.18 o 
  -3   9   4      211.37      217.01     22.22 o 
  -2   9   4      747.32      862.83     43.52 o 
  -1   9   4    13015.50    13160.03    156.36 o 
   0   9   4     6132.56     6293.13     86.56 o 
   1   9   4     2028.63     2172.61     50.47 o 
   2   9   4      106.56      156.39     23.54 o 
   3   9   4     4876.70     5103.54     82.48 o 
   4   9   4       35.83      150.95     26.70 o 
   5   9   4     5372.70     5420.20    124.98 o 
   6   9   4       80.66       87.63     30.51 o 
   7   9   4      399.55      325.52     36.34 o 
   8   9   4       31.54       76.45     28.24 o 
   9   9   4     2363.39     2566.70    103.30 o 
  -9  10   4     1289.02     1447.99     74.58 o 
  -8  10   4     5256.79     5419.49    112.14 o 
  -7  10   4    10042.72    10080.06    154.41 o 
  -6  10   4     2941.63     2784.97     73.07 o 
  -5  10   4     4856.38     4777.05     93.53 o 
  -4  10   4    13055.34    12859.61    190.18 o 
  -3  10   4     5617.93     5609.40     96.24 o 
  -2  10   4      492.68      659.52     34.26 o 
  -1  10   4    23243.48    23468.89    277.84 o 
   0  10   4    33496.11    33971.53    296.71 o 
   1  10   4     7226.49     7425.82    102.05 o 
   2  10   4      462.25      568.38     34.92 o 
   3  10   4    14385.90    14749.77    171.20 o 
   4  10   4    17396.07    17286.63    212.10 o 
   5  10   4     1827.86     1846.35     60.86 o 
   6  10   4     8060.76     8205.48    169.02 o 
   7  10   4     7613.54     7604.79    139.49 o 
   8  10   4     4374.55     4593.62    131.14 o 
  -9  11   4     2346.19     2468.92    154.68 o 
  -8  11   4     4280.54     4349.83    122.89 o 
  -7  11   4    10518.33    10939.20    165.17 o 
  -6  11   4    18126.92    17483.67    217.71 o 
  -5  11   4     2275.46     2255.92     65.12 o 
  -4  11   4     4248.25     4100.23     86.21 o 
  -3  11   4     7200.14     7356.74    116.47 o 
  -2  11   4    35196.81    35081.66    345.71 o 
  -1  11   4      140.10      187.55     30.57 o 
   0  11   4      244.95      296.87     26.82 o 
   1  11   4     4709.49     5055.91     85.17 o 
   2  11   4    25869.91    25847.66    250.29 o 
   3  11   4      310.87      336.06     28.23 o 
   4  11   4     6011.20     6208.67    115.12 o 
   5  11   4     4434.36     4325.95     95.35 o 
   6  11   4    17879.56    17947.37    231.87 o 
   7  11   4       13.77       81.51     25.73 o 
   8  11   4     8673.45     9052.42    191.67 o 
  -9  12   4      716.26      710.69     63.64 o 
  -8  12   4      486.11      433.25     45.25 o 
  -7  12   4      430.79      411.85     37.94 o 
  -6  12   4      971.89      860.05     47.13 o 
  -5  12   4      810.87      837.88     44.51 o 
  -4  12   4     1834.61     1761.21     51.37 o 
  -3  12   4     2161.66     1999.74     60.18 o 
  -2  12   4     1063.76     1016.87     44.46 o 
  -1  12   4       33.86       90.14     25.38 o 
   0  12   4     1120.73     1140.80     46.85 o 
   1  12   4       90.23      104.32     20.52 o 
   2  12   4       56.74       62.60     19.62 o 
   3  12   4      343.10      433.88     64.47 o 
   4  12   4     3739.14     3690.54     99.57 o 
   5  12   4      379.73      326.91     34.51 o 
   6  12   4        8.35       10.52     23.95 o 
   7  12   4      186.54      206.68     39.72 o 
   8  12   4      165.57       88.18     51.12 o 
  -8  13   4     1406.25     1536.62     88.69 o 
  -7  13   4     2911.24     2848.07     82.68 o 
  -6  13   4     9312.52     8888.08    147.83 o 
  -5  13   4     5549.14     5198.16    106.60 o 
  -4  13   4     1693.25     1712.12     88.52 o 
  -3  13   4     5925.60     5754.75    134.88 o 
  -2  13   4    18797.91    18820.08    225.97 o 
  -1  13   4     6959.06     7019.59    119.31 o 
   0  13   4      556.83      593.03     47.64 o 
   1  13   4     5025.95     5214.98    110.94 o 
   2  13   4    18054.85    18523.21    224.05 o 
   3  13   4      899.77      958.40     47.97 o 
   4  13   4     5740.52     5842.23    131.57 o 
   5  13   4     6303.22     6293.63    122.97 o 
   6  13   4     5294.58     5456.72    183.75 o 
   7  13   4      236.15      239.62     59.70 o 
  -8  14   4     6646.88     6509.79    238.10 o 
  -7  14   4     4607.59     4748.50    131.02 o 
  -6  14   4     6127.80     6158.23    147.98 o 
  -5  14   4     6650.94     6982.38    129.16 o 
  -4  14   4    20208.07    19392.98    239.91 o 
  -3  14   4     2252.65     2215.80     89.52 o 
  -2  14   4      927.05      930.25     47.47 o 
  -1  14   4    12810.02    13017.09    180.87 o 
   0  14   4    35787.64    36745.63    645.78 o 
   1  14   4       97.00      115.79     27.59 o 
   2  14   4     2086.22     2287.96     76.54 o 
   3  14   4     6635.95     6497.11    171.68 o 
   4  14   4    17591.90    18394.67    353.54 o 
   5  14   4        7.59       38.57     40.11 o 
   6  14   4     6085.41     6418.24    251.63 o 
   7  14   4     4630.50     4558.27    219.04 o 
  -7  15   4      459.06      413.87     51.20 o 
  -6  15   4     2474.44     2272.54     92.56 o 
  -5  15   4      115.81      143.59     42.59 o 
  -4  15   4      410.85      416.19     46.90 o 
  -3  15   4     1975.84     1941.12     82.81 o 
  -2  15   4     7073.36     6709.93    153.42 o 
  -1  15   4       42.86       27.95     27.47 o 
   0  15   4      188.46      199.52     45.36 o 
   1  15   4     4231.87     4085.63    138.62 o 
   2  15   4     7782.14     7587.84    192.85 o 
   3  15   4      154.15      183.84     55.13 o 
   4  15   4      365.41      429.51     74.50 o 
   5  15   4      491.55      522.82     83.26 o 
   6  15   4     2787.80     2883.08    172.10 o 
  -7  16   4      906.52      805.28     76.50 o 
  -6  16   4      928.77      944.80     57.22 o 
  -5  16   4     1118.41     1180.84     75.39 o 
  -4  16   4     1134.60     1181.36     71.68 o 
  -3  16   4      194.07      217.66     38.64 o 
  -2  16   4        2.56       27.77     27.22 o 
  -1  16   4     1593.04     1620.33    106.00 o 
   0  16   4     4879.45     5222.04    162.61 o 
   1  16   4       17.16      -10.10     31.02 o 
   2  16   4       55.74       22.91     37.25 o 
   3  16   4      381.76      332.47     70.78 o 
   4  16   4     2738.09     2955.90    167.63 o 
   5  16   4      248.08      274.73     69.85 o 
   6  16   4     2017.30     2117.93    153.48 o 
  -6  17   4     8711.32     8092.43    255.62 o 
  -5  17   4      921.77      970.12     70.36 o 
  -4  17   4      636.30      577.01     57.44 o 
  -3  17   4     5216.97     5564.46    149.00 o 
  -2  17   4    15802.38    16153.54    274.40 o 
  -1  17   4      225.64      226.41     63.72 o 
   0  17   4       49.29       67.25     53.18 o 
   1  17   4     4175.07     4040.29    194.08 o 
   2  17   4    16163.46    16906.76    443.29 o 
   3  17   4      224.95      351.65     77.30 o 
   4  17   4     1674.27     1915.28    141.93 o 
   5  17   4     2764.41     2584.88    165.96 o 
  -5  18   4     3625.41     3562.75    124.11 o 
  -4  18   4     8392.84     8214.54    198.14 o 
  -3  18   4     1773.58     1824.08     90.73 o 
  -2  18   4        6.61       23.48     31.89 o 
  -1  18   4     3431.69     3691.95    124.80 o 
   0  18   4     4358.26     4325.81    157.15 o 
   1  18   4      479.45      543.31     87.91 o 
   2  18   4     1013.38     1028.70    109.52 o 
   3  18   4     4113.89     4336.07    210.47 o 
   4  18   4     5785.66     6026.91    254.80 o 
  -3  19   4       35.26      -18.00     29.22 o 
  -2  19   4       16.01       70.34     35.11 o 
  -1  19   4      494.50      562.50     73.20 o 
   0  19   4       51.35       61.09     50.85 o 
   1  19   4      847.47      859.95    105.24 o 
   2  19   4       45.37       70.03     51.97 o 
   3  19   4      303.73      350.16     82.88 o 
  -1  20   4     3586.83     3850.91    165.33 o 
   0  20   4    10863.72    11393.17    373.45 o 
  -9   1   5     8423.34     9216.32    176.46 o 
  -8   1   5     8210.59     8478.32    160.88 o 
  -7   1   5    11774.52    11911.67    190.83 o 
  -6   1   5     4186.22     4284.78    132.86 o 
  -5   1   5     2406.61     2332.82     96.94 o 
  -4   1   5     3756.37     3784.47    119.44 o 
  -3   1   5    39935.89    40128.63    735.81 o 
  -2   1   5    19527.06    20175.13    325.31 o 
  -1   1   5       45.72       47.68     21.99 o 
   0   1   5     2085.51     2449.10    164.00 o 
   1   1   5    24479.32    26071.75    308.10 o 
   2   1   5    17194.84    17052.23    194.50 o 
   3   1   5     4520.13     4564.67     82.14 o 
   4   1   5     1540.15     1487.45    107.28 o 
   5   1   5     2303.71     2547.27     76.49 o 
   6   1   5    25013.85    24203.08    318.08 o 
   7   1   5     3804.70     3729.19    127.79 o 
   8   1   5     2504.60     2300.58    123.12 o 
   9   1   5     1514.35     1653.03    117.13 o 
 -10   2   5     2450.12     2567.93    156.64 o 
  -9   2   5    11032.11    11380.66    200.15 o 
  -8   2   5     4475.91     4705.32    116.31 o 
  -7   2   5    20293.39    19716.31    269.05 o 
  -6   2   5     3492.10     3698.58     91.62 o 
  -5   2   5    33837.63    34214.18    387.46 o 
  -4   2   5    13378.72    13497.28    256.16 o 
  -3   2   5     4275.91     4201.25    123.57 o 
  -2   2   5     3330.70     3442.32    108.03 o 
  -1   2   5    44457.54    45729.39    621.54 o 
   0   2   5    32875.98    33995.83    383.89 o 
   1   2   5      418.15      442.39     32.43 o 
   2   2   5      229.10      241.53     41.47 o 
   3   2   5    31945.27    32966.69    395.92 o 
   4   2   5    19844.43    19175.77    249.38 o 
   5   2   5       39.80       36.16     19.62 o 
   6   2   5     4654.90     4416.25    110.05 o 
   7   2   5     9900.25     9792.77    182.94 o 
   8   2   5     9923.63    10067.63    196.90 o 
   9   2   5     1589.36     1487.54    193.24 o 
 -10   3   5     2417.84     2602.20    156.08 o 
  -9   3   5      806.81      811.69     56.25 o 
  -8   3   5        2.03       12.14     22.53 o 
  -7   3   5      929.67      879.63     54.67 o 
  -6   3   5     8183.23     8262.17    146.66 o 
  -5   3   5     3584.52     3622.59     87.31 o 
  -4   3   5      275.84      234.32     25.46 o 
  -3   3   5     1997.90     2153.28     59.10 o 
  -2   3   5     4895.69     4980.71    133.55 o 
  -1   3   5     2171.46     2191.36     64.97 o 
   0   3   5     1878.06     1922.86     90.80 o 
   1   3   5     1251.84     1403.61     94.83 o 
   2   3   5      598.90      654.86     29.50 o 
   3   3   5      485.28      503.19     25.46 o 
   4   3   5     1357.62     1300.93     53.09 o 
   5   3   5     3570.63     3707.97     95.10 o 
   6   3   5     2516.95     2442.05    100.10 o 
   7   3   5      506.54      512.17     48.16 o 
   8   3   5     1048.55     1096.14     68.32 o 
   9   3   5     2991.37     2965.93    151.63 o 
 -10   4   5      558.53      652.46     91.08 o 
  -9   4   5     7151.00     7207.68    153.80 o 
  -8   4   5       91.01      127.16     30.10 o 
  -7   4   5     6189.68     5812.68    125.58 o 
  -6   4   5     5179.98     5375.80    114.99 o 
  -5   4   5    16438.52    16527.85    422.10 o 
  -4   4   5     1708.96     1729.52     81.25 o 
  -3   4   5     1442.16     1405.98     50.01 o 
  -2   4   5    13827.98    14167.96    186.26 o 
  -1   4   5    13550.71    13427.68    153.35 o 
   0   4   5     6129.31     6037.85     89.02 o 
   1   4   5     4182.28     4328.73     96.57 o 
   2   4   5      251.21      281.57     29.63 o 
   3   4   5     8518.82     8533.73    124.33 o 
   4   4   5     6846.82     6538.52    150.18 o 
   5   4   5     1016.03      978.92     81.01 o 
   6   4   5      723.15      663.87     49.53 o 
   7   4   5     2306.43     2255.04     86.40 o 
   8   4   5     7940.72     7750.73    176.97 o 
   9   4   5      817.39      779.46     65.86 o 
 -10   5   5     4939.17     5138.47    221.65 o 
  -9   5   5     6695.49     6932.20    151.93 o 
  -8   5   5     4150.04     4244.39    111.71 o 
  -7   5   5    10125.38     9810.47    172.40 o 
  -6   5   5     8071.25     8065.02    147.17 o 
  -5   5   5     3405.64     3282.92    131.94 o 
  -4   5   5     2335.65     2467.56     90.97 o 
  -3   5   5    29657.37    30231.48    346.24 o 
  -2   5   5    31557.94    32610.46    350.75 o 
  -1   5   5     9859.75     9938.74    126.07 o 
   0   5   5     2574.42     2773.79     58.72 o 
   1   5   5    36484.34    38370.40    358.49 o 
   2   5   5    43628.93    43849.42    402.99 o 
   3   5   5      545.49      560.45     31.17 o 
   4   5   5     4073.86     3806.74     94.32 o 
   5   5   5    11342.26    11051.36    187.60 o 
   6   5   5    33628.78    32448.06    404.96 o 
   7   5   5     1576.06     1464.29    105.29 o 
   8   5   5     3678.73     3628.55    116.27 o 
   9   5   5     4601.68     4642.09    140.44 o 
 -10   6   5      465.13      398.78     78.04 o 
  -9   6   5      213.37      263.24     40.39 o 
  -8   6   5     7055.75     7337.10    209.99 o 
  -7   6   5     3334.39     3333.47     95.82 o 
  -6   6   5      426.89      380.23     37.28 o 
  -5   6   5     1330.15     1325.67     61.35 o 
  -4   6   5    11190.02    11281.67    175.09 o 
  -3   6   5     8888.12     8861.69    146.18 o 
  -2   6   5     1685.83     1716.60     56.32 o 
  -1   6   5     4920.87     5173.19     86.38 o 
   0   6   5    11271.29    11859.50    146.72 o 
   1   6   5     7916.80     7839.47    112.72 o 
   2   6   5     4695.46     4725.69    105.30 o 
   3   6   5    10904.75    11042.59    174.77 o 
   4   6   5     2742.14     2766.65     81.21 o 
   5   6   5     2201.01     2114.13     75.54 o 
   6   6   5     3139.48     3058.40    101.91 o 
   7   6   5     9775.03     9321.88    386.31 o 
   8   6   5     1203.58     1090.31     71.02 o 
   9   6   5        0.69       24.32     33.05 o 
 -10   7   5     1154.34     1369.18    125.35 o 
  -9   7   5      228.44      201.92     38.01 o 
  -8   7   5     1768.90     1820.86     75.96 o 
  -7   7   5     6670.77     6508.02    139.08 o 
  -6   7   5      287.22      279.90     34.48 o 
  -5   7   5      385.96      394.04     36.95 o 
  -4   7   5     2983.79     2908.19     89.29 o 
  -3   7   5     8550.07     8518.44    143.91 o 
  -2   7   5      204.37      223.93     26.47 o 
  -1   7   5     1794.23     1830.73     61.14 o 
   0   7   5    10048.04    10320.95    136.71 o 
   1   7   5     1165.57     1284.26     55.49 o 
   2   7   5     2119.68     2206.91     58.71 o 
   3   7   5     2558.93     2555.90     64.52 o 
   4   7   5     2143.63     2066.22     72.42 o 
   5   7   5      952.56      969.69     56.05 o 
   6   7   5     9592.20     9152.74    176.79 o 
   7   7   5     1385.74     1465.71    124.54 o 
   8   7   5       60.66       24.86     31.08 o 
  -9   8   5     2666.78     2769.24     97.25 o 
  -8   8   5     1474.80     1581.82     72.51 o 
  -7   8   5    10998.07    10476.37    186.73 o 
  -6   8   5     2992.33     3068.66     91.22 o 
  -5   8   5     7335.49     7128.98    189.22 o 
  -4   8   5     5545.94     5764.23    120.63 o 
  -3   8   5     2246.45     2094.20     67.88 o 
  -2   8   5      373.82      399.91     34.23 o 
  -1   8   5    19308.15    19219.27    251.38 o 
   0   8   5    14689.05    15322.62    184.34 o 
   1   8   5     2281.07     2273.88     85.79 o 
   2   8   5      119.35      160.60     28.17 o 
   3   8   5    11486.46    11664.11    158.99 o 
   4   8   5     6828.08     6813.98    139.10 o 
   5   8   5      621.06      616.53     48.64 o 
   6   8   5     2221.38     2131.71     83.99 o 
   7   8   5     8942.06     8726.23    185.28 o 
   8   8   5     5949.89     6261.78    159.76 o 
  -9   9   5     5590.68     5777.34    144.13 o 
  -8   9   5      706.17      621.51     53.26 o 
  -7   9   5     1290.75     1270.64     66.08 o 
  -6   9   5    26990.37    26240.00    343.39 o 
  -5   9   5    11687.78    11489.72    191.28 o 
  -4   9   5      484.15      441.93     39.68 o 
  -3   9   5     2825.90     2732.31    143.36 o 
  -2   9   5    15443.72    15590.38    259.87 o 
  -1   9   5    15243.36    15195.25    251.90 o 
   0   9   5     3719.08     3567.32     95.19 o 
   1   9   5     7261.80     7717.40    122.80 o 
   2   9   5     7511.61     7609.65    139.21 o 
   3   9   5     3713.21     3718.45     87.51 o 
   4   9   5     7859.43     7813.48    282.18 o 
   5   9   5    14632.66    14725.87    236.99 o 
   6   9   5     6437.03     6233.78    148.06 o 
   7   9   5      993.61      988.34     67.35 o 
   8   9   5     3139.62     3050.17    112.63 o 
  -9  10   5     1518.52     1522.94    109.38 o 
  -8  10   5     6058.79     6011.06    144.34 o 
  -7  10   5     1029.28     1080.39    100.34 o 
  -6  10   5      288.15      253.35     38.26 o 
  -5  10   5     1454.80     1374.76     87.63 o 
  -4  10   5     8065.07     7774.53    125.31 o 
  -3  10   5     5156.71     4983.48    114.59 o 
  -2  10   5     7754.11     7660.81    146.05 o 
  -1  10   5       47.66       72.35     22.72 o 
   0  10   5     1202.34     1267.67     58.57 o 
   1  10   5     6678.26     6718.96    142.94 o 
   2  10   5     3336.52     3493.54     84.14 o 
   3  10   5      437.25      484.28     40.62 o 
   4  10   5      263.52      229.16     44.89 o 
   5  10   5     2845.46     2770.15     94.43 o 
   6  10   5      987.95      910.50     97.66 o 
   7  10   5     2678.91     2469.00     98.35 o 
   8  10   5       35.56      -14.35     30.41 o 
  -8  11   5     1383.60     1239.08     97.53 o 
  -7  11   5     1376.27     1313.15     76.31 o 
  -6  11   5     3398.71     3349.07    179.07 o 
  -5  11   5     1321.43     1285.44     65.89 o 
  -4  11   5      438.77      466.08     54.23 o 
  -3  11   5     5780.70     5470.84    125.72 o 
  -2  11   5     4923.19     4781.07    150.37 o 
  -1  11   5      704.77      661.22     55.18 o 
   0  11   5       44.53       26.70     22.07 o 
   1  11   5     5595.26     5704.98    127.35 o 
   2  11   5     1539.16     1557.20     60.49 o 
   3  11   5      907.78      973.22     59.53 o 
   4  11   5     3796.16     3811.15    135.48 o 
   5  11   5     2348.10     2207.68    101.99 o 
   6  11   5     7131.96     7447.37    169.14 o 
   7  11   5      991.10      927.23     68.19 o 
  -8  12   5    13209.33    13054.80    234.66 o 
  -7  12   5     7162.43     7001.58    224.16 o 
  -6  12   5      891.02      888.44     93.03 o 
  -5  12   5     3699.11     3611.72    116.65 o 
  -4  12   5    21322.58    20875.79    298.11 o 
  -3  12   5    12563.67    11901.67    204.29 o 
  -2  12   5     4681.98     4535.64    116.23 o 
  -1  12   5    11543.02    11475.47    197.87 o 
   0  12   5    20289.02    20707.18    292.84 o 
   1  12   5     9623.10     9438.06    175.86 o 
   2  12   5    11692.37    11736.39    179.09 o 
   3  12   5    21640.68    22457.90    277.00 o 
   4  12   5     4565.25     4477.20    126.88 o 
   5  12   5     3118.58     3097.16    153.42 o 
   6  12   5     4365.40     4485.72    186.38 o 
   7  12   5    10751.68    11113.28    282.42 o 
  -8  13   5      226.55      174.18     42.04 o 
  -7  13   5       22.75       23.52     28.41 o 
  -6  13   5     8727.31     8551.70    197.40 o 
  -5  13   5     3865.27     3480.32    184.62 o 
  -4  13   5     3293.56     3033.33    131.96 o 
  -3  13   5     1727.07     1717.49     76.06 o 
  -2  13   5     9968.41     9789.30    267.71 o 
  -1  13   5     7001.09     6979.39    152.54 o 
   0  13   5     6175.03     6080.61    141.32 o 
   1  13   5     2611.74     2746.39    130.07 o 
   2  13   5     3280.70     3011.17     99.79 o 
   3  13   5     4317.94     4667.90    113.14 o 
   4  13   5     4022.85     3920.97    124.07 o 
   5  13   5     7358.72     7700.29    192.98 o 
   6  13   5       34.85       90.91     58.21 o 
  -7  14   5      831.20      818.25     70.99 o 
  -6  14   5        0.67       32.72     29.50 o 
  -5  14   5      804.99      712.85     57.99 o 
  -4  14   5      731.08      796.84     79.86 o 
  -3  14   5       72.40      121.40     36.73 o 
  -2  14   5       29.22       14.58     25.29 o 
  -1  14   5     1444.62     1353.63    119.35 o 
   0  14   5      748.83      833.06     59.92 o 
   1  14   5      561.26      570.69     53.00 o 
   2  14   5      127.74      118.10     36.26 o 
   3  14   5      647.61      545.45     53.37 o 
   4  14   5       58.72       59.14     36.46 o 
   5  14   5      284.92      315.02     49.29 o 
   6  14   5        7.84       31.42     39.52 o 
  -6  15   5    10508.49    10827.08    226.47 o 
  -5  15   5     4102.60     4015.63    122.86 o 
  -4  15   5      822.01      924.50     72.06 o 
  -3  15   5     1867.89     1829.34     84.25 o 
  -2  15   5     9951.72     9885.65    197.47 o 
  -1  15   5     9907.56     9801.36    196.36 o 
   0  15   5     4120.41     4094.51    145.70 o 
   1  15   5     5553.74     5681.47    146.69 o 
   2  15   5     4712.53     4671.49    150.24 o 
   3  15   5     2901.52     3012.57    153.51 o 
   4  15   5     4033.38     3902.33    171.73 o 
   5  15   5     5752.81     6233.49    203.50 o 
  -5  16   5      782.69      721.49     62.84 o 
  -4  16   5    10507.06    10264.99    208.34 o 
  -3  16   5     5900.11     5408.03    252.22 o 
  -2  16   5     1752.19     1704.99    118.54 o 
  -1  16   5     1686.54     1819.10     88.17 o 
   0  16   5     5378.79     5380.13    176.29 o 
   1  16   5     5087.72     5144.74    145.04 o 
   2  16   5     2920.41     2905.40    183.24 o 
   3  16   5     4817.36     5057.90    213.17 o 
   4  16   5     3134.00     2898.99    142.30 o 
  -5  17   5      768.15      772.60     72.26 o 
  -4  17   5      132.73      137.06     37.92 o 
  -3  17   5      116.94      108.23     58.00 o 
  -2  17   5      512.21      566.95     65.81 o 
  -1  17   5        9.83        0.34     37.37 o 
   0  17   5      352.62      284.66     48.62 o 
   1  17   5      945.93      990.66     88.69 o 
   2  17   5     1553.72     1507.75     91.49 o 
   3  17   5       55.52       99.35     60.63 o 
  -3  18   5     2650.17     2665.02    109.23 o 
  -2  18   5      786.50     1079.23     77.30 o 
  -1  18   5      252.93      249.88     48.27 o 
   0  18   5     1686.90     1626.71     92.00 o 
   1  18   5     1977.16     2155.71    103.51 o 
   2  18   5     2399.18     2453.30    257.31 o 
 -10   0   6     4164.29     4284.66    230.77 o 
  -9   0   6      718.10      650.97    102.81 o 
  -8   0   6    23332.23    25254.44    622.84 o 
  -7   0   6     1254.86     1260.22    120.69 o 
  -6   0   6        8.46       35.02     49.36 o 
  -5   0   6     2076.93     1899.64    132.43 o 
  -4   0   6    62129.67    62615.42   1191.12 o 
  -3   0   6     4806.84     4906.95    205.07 o 
  -2   0   6     7880.12     8143.17    269.14 o 
  -1   0   6      378.78      531.39     70.59 o 
   0   0   6    18735.91    19397.02    454.28 o 
   1   0   6     3721.04     3578.56    123.58 o 
   2   0   6    29419.43    29433.30    500.10 o 
   3   0   6     4256.32     4264.73    188.68 o 
   4   0   6    10019.21     9878.15    316.82 o 
   5   0   6     3785.83     3210.33    176.39 o 
   6   0   6    10918.43    10935.16    366.74 o 
   7   0   6     7307.38     7597.81    311.24 o 
   8   0   6     1947.61     1922.36    168.38 o 
 -10   1   6     5533.11     5854.82    190.71 o 
  -9   1   6      699.26      785.64     77.06 o 
  -8   1   6      164.53      128.52     45.69 o 
  -7   1   6     1214.27     1182.24     83.83 o 
  -6   1   6    15399.28    15935.03    313.91 o 
  -5   1   6      922.71      856.10     68.62 o 
  -4   1   6      302.80      339.58     62.68 o 
  -3   1   6     7337.87     7474.19    416.56 o 
  -2   1   6    12326.76    12356.57    245.42 o 
  -1   1   6     1506.47     1568.71     77.14 o 
   0   1   6     3695.18     3644.37     91.67 o 
   1   1   6     1308.33     1309.37     54.61 o 
   2   1   6     9671.47     9860.96    142.65 o 
   3   1   6     1836.99     1982.21     91.27 o 
   4   1   6     5919.57     5612.25    161.38 o 
   5   1   6     2209.87     2126.97    102.66 o 
   6   1   6     2390.07     2541.71    209.73 o 
   7   1   6      762.84      711.67     79.95 o 
   8   1   6     2811.67     2932.10    228.91 o 
 -10   2   6      462.72      473.65    100.39 o 
  -9   2   6      324.99      321.11     58.01 o 
  -8   2   6     3509.72     3385.37    136.41 o 
  -7   2   6      399.64      328.44     53.86 o 
  -6   2   6      111.60      105.26     68.36 o 
  -5   2   6       58.88       77.12     31.24 o 
  -4   2   6     7811.00     8080.84    197.62 o 
  -3   2   6        5.96       17.65     24.56 o 
  -2   2   6     1560.05     1599.06     82.49 o 
  -1   2   6     2419.99     2641.35    100.01 o 
   0   2   6     1509.53     1537.20     59.80 o 
   1   2   6      840.44      785.53     48.76 o 
   2   2   6     3163.02     3175.05     74.50 o 
   3   2   6      181.93      145.37     27.44 o 
   4   2   6       24.21       35.81     28.53 o 
   5   2   6        3.37       46.78     31.95 o 
   6   2   6     3718.24     3628.74    142.64 o 
   7   2   6      239.60      186.89     53.73 o 
   8   2   6        2.31        3.33     41.29 o 
  -9   3   6     1091.32     1000.70     83.70 o 
  -8   3   6     1527.38     1437.66     94.83 o 
  -7   3   6      220.74      305.16     52.94 o 
  -6   3   6    34768.03    35724.25    552.89 o 
  -5   3   6      236.88      253.60     44.99 o 
  -4   3   6      164.46      140.97     36.99 o 
  -3   3   6     5500.62     5590.36    157.58 o 
  -2   3   6    27568.68    28081.92    438.40 o 
  -1   3   6     9123.59     9694.33    164.50 o 
   0   3   6    11114.44    11611.15    183.59 o 
   1   3   6     2764.48     2708.46    100.51 o 
   2   3   6    30561.61    31817.23    330.04 o 
   3   3   6     6343.17     6260.30    130.06 o 
   4   3   6    19398.28    18942.70    414.52 o 
   5   3   6     2909.12     2655.36    116.24 o 
   6   3   6     4733.60     4815.67    165.15 o 
   7   3   6     1823.01     1562.38    103.53 o 
   8   3   6     9058.35     8756.05    254.23 o 
  -9   4   6     1481.88     1278.23     92.73 o 
  -8   4   6     9132.89     9164.34    233.71 o 
  -7   4   6     5779.98     5290.12    168.30 o 
  -6   4   6      698.31      587.07     69.66 o 
  -5   4   6     2051.86     1851.64    261.97 o 
  -4   4   6    21121.58    21211.90    370.26 o 
  -3   4   6     7324.34     6925.01    179.31 o 
  -2   4   6     1507.55     1679.44     63.80 o 
  -1   4   6     6359.42     6739.87    131.91 o 
   0   4   6    18453.24    18854.96    257.60 o 
   1   4   6     6100.59     6116.72    175.74 o 
   2   4   6     4977.28     5064.49    110.73 o 
   3   4   6    15225.66    14822.51    224.84 o 
   4   4   6    12737.77    12021.34    257.28 o 
   5   4   6      772.51      678.42     67.57 o 
   6   4   6     5563.03     5513.86    413.21 o 
   7   4   6     6653.78     6218.03    200.98 o 
   8   4   6     2426.26     2471.42    136.98 o 
  -9   5   6     2053.75     2022.71    191.84 o 
  -8   5   6      254.30      205.95     49.00 o 
  -7   5   6     1879.82     1745.06     99.40 o 
  -6   5   6     1757.45     1764.53     96.18 o 
  -5   5   6     1407.95     1188.44     80.46 o 
  -4   5   6      127.70      139.29     56.72 o 
  -3   5   6     1345.67     1306.04     77.55 o 
  -2   5   6      745.55      757.43     46.82 o 
  -1   5   6      303.81      390.79     36.20 o 
   0   5   6     3273.59     3428.79     91.18 o 
   1   5   6     5907.68     5678.93    142.34 o 
   2   5   6       60.72       60.37     23.73 o 
   3   5   6     1403.89     1222.72     59.54 o 
   4   5   6      780.93      657.26     64.60 o 
   5   5   6     2406.36     2323.53    149.84 o 
   6   5   6      731.85      589.48     69.76 o 
   7   5   6     1144.26     1247.40    161.76 o 
   8   5   6      203.68      147.23     78.69 o 
  -9   6   6      186.61      136.51     48.79 o 
  -8   6   6    13724.61    13936.98    303.77 o 
  -7   6   6      546.12      573.54     67.37 o 
  -6   6   6       36.35       42.65     32.13 o 
  -5   6   6      242.13      210.16     46.12 o 
  -4   6   6    32422.68    31576.84   1142.78 o 
  -3   6   6     3078.01     3040.34    234.40 o 
  -2   6   6     2678.46     2901.65    112.85 o 
  -1   6   6      135.15      232.56     71.90 o 
   0   6   6    19349.13    19777.24    270.36 o 
   1   6   6     5578.20     5657.58    122.08 o 
   2   6   6    20019.84    20136.29    274.03 o 
   3   6   6     6605.07     6496.48    167.58 o 
   4   6   6    11944.40    12237.51    266.63 o 
   5   6   6     3336.99     3073.78    129.39 o 
   6   6   6     5995.09     5767.13    262.90 o 
   7   6   6     3237.80     3353.86    150.15 o 
   8   6   6      953.05     1060.58    309.84 o 
  -9   7   6     6004.34     6354.34    200.02 o 
  -8   7   6      974.93     1069.19     86.53 o 
  -7   7   6     1764.64     1721.16    146.03 o 
  -6   7   6    16110.03    16069.75    326.00 o 
  -5   7   6     9815.48     9089.79    225.96 o 
  -4   7   6      592.19      570.63     63.79 o 
  -3   7   6    20865.67    20873.24    372.12 o 
  -2   7   6    19173.97    18667.24    339.14 o 
  -1   7   6     5790.15     6079.00    273.61 o 
   0   7   6     1704.29     1812.52     69.19 o 
   1   7   6    13655.65    13610.99    212.52 o 
   2   7   6    18349.05    18660.97    265.03 o 
   3   7   6      626.92      638.79     87.82 o 
   4   7   6     8979.89     8884.25    222.10 o 
   5   7   6    12633.53    12534.65    283.30 o 
   6   7   6     7597.85     7331.95    240.27 o 
   7   7   6      187.34      195.34     58.09 o 
  -9   8   6     1339.09     1224.88     96.31 o 
  -8   8   6      454.88      435.02    111.47 o 
  -7   8   6     6153.04     6110.96    190.60 o 
  -6   8   6      733.07      664.14    106.91 o 
  -5   8   6    14364.48    13504.12    290.37 o 
  -4   8   6      658.52      611.94     66.41 o 
  -3   8   6     5232.37     5044.40    159.51 o 
  -2   8   6      547.07      655.70    107.56 o 
  -1   8   6    17208.97    16635.46    315.69 o 
   0   8   6     1888.31     1966.75    117.41 o 
   1   8   6      123.64      109.43     29.46 o 
   2   8   6      276.67      291.97     38.25 o 
   3   8   6    11915.64    11775.11    252.98 o 
   4   8   6     1897.52     1830.91    171.54 o 
   5   8   6      627.13      543.94    225.37 o 
   6   8   6       28.01       -5.57     38.67 o 
   7   8   6     3610.40     3711.24    161.51 o 
  -8   9   6       32.66       22.62     37.79 o 
  -7   9   6       59.18       50.95     38.51 o 
  -6   9   6     7806.01     7823.96    217.37 o 
  -5   9   6      572.43      520.39    121.91 o 
  -4   9   6       47.91      103.05     38.90 o 
  -3   9   6      437.08      435.61    151.52 o 
  -2   9   6     3360.47     3383.78    130.79 o 
  -1   9   6     1760.12     1914.87     98.49 o 
   0   9   6     1579.21     1477.75     86.48 o 
   1   9   6     1295.25     1390.56     66.91 o 
   2   9   6     2029.24     1972.29     79.01 o 
   3   9   6      223.30      250.03     50.31 o 
   4   9   6     6175.54     6437.72    282.37 o 
   5   9   6       84.97       51.75     42.29 o 
   6   9   6      286.50      307.03     78.41 o 
   7   9   6      678.32      576.52     80.23 o 
  -8  10   6     4475.96     4203.12    164.98 o 
  -7  10   6     6503.51     6422.43    202.49 o 
  -6  10   6       27.78       16.83     34.82 o 
  -5  10   6     6423.43     6123.75    191.34 o 
  -4  10   6    13484.53    12996.76    290.74 o 
  -3  10   6     6202.01     5814.60    181.08 o 
  -2  10   6     1342.61     1477.57    166.51 o 
  -1  10   6    11698.14    11247.77    256.34 o 
   0  10   6    10712.12    10600.39    246.24 o 
   1  10   6     2500.00     2589.74    114.00 o 
   2  10   6     1462.27     1420.68     73.00 o 
   3  10   6    13830.12    14404.37    305.35 o 
   4  10   6     8044.82     8157.70    335.64 o 
   5  10   6       37.52       25.33     39.68 o 
   6  10   6     1891.90     1875.12    120.02 o 
  -7  11   6     6643.14     6297.20    203.74 o 
  -6  11   6     3255.75     3207.52    142.15 o 
  -5  11   6    11402.04    11538.84    278.89 o 
  -4  11   6      106.36       66.06     40.90 o 
  -3  11   6    15751.64    15204.40    322.52 o 
  -2  11   6     3267.30     3133.93    256.01 o 
  -1  11   6     1174.49     1108.16     85.83 o 
   0  11   6       14.70       17.34     36.11 o 
   1  11   6    20936.36    19837.32    372.07 o 
   2  11   6     3513.90     3761.87    145.08 o 
   3  11   6      134.72      162.57     49.96 o 
   4  11   6       48.67       61.46     72.83 o 
   5  11   6    10598.21    10728.60    540.24 o 
   6  11   6     7028.21     7093.32    226.73 o 
  -7  12   6     1206.55     1053.00     94.55 o 
  -6  12   6       76.90       35.32     39.02 o 
  -5  12   6     1004.07     1070.23    135.97 o 
  -4  12   6     1142.79     1240.64    127.12 o 
  -3  12   6      245.69      220.72     53.54 o 
  -2  12   6      152.85      170.61     50.60 o 
  -1  12   6     4345.01     4269.65    161.20 o 
   0  12   6       57.17       47.39     39.02 o 
   1  12   6        0.17      -31.20     36.67 o 
   2  12   6     1002.45     1098.16    147.61 o 
   3  12   6     1986.63     1895.27    118.09 o 
   4  12   6       48.41      124.05     93.31 o 
   5  12   6       90.74       86.46     52.74 o 
   6  12   6       27.07      -64.79     51.13 o 
  -6  13   6     2731.62     2554.27    134.72 o 
  -5  13   6     2206.85     2279.33    127.55 o 
  -4  13   6      313.25      226.47     55.65 o 
  -3  13   6     8528.54     7853.55    229.24 o 
  -2  13   6     1409.23     1405.30    103.80 o 
  -1  13   6     1241.33     1239.44     98.44 o 
   0  13   6       83.21      124.39     48.21 o 
   1  13   6     8586.48     8416.84    245.67 o 
   2  13   6     8881.39     9224.88    245.59 o 
   3  13   6      292.66      188.31     78.41 o 
   4  13   6     1409.67     1117.92    160.37 o 
   5  13   6     4672.24     4681.54    185.98 o 
  -6  14   6        6.52       -5.62     36.59 o 
  -5  14   6    10139.73     9356.04    261.73 o 
  -4  14   6     3526.69     3426.61    193.71 o 
  -3  14   6     7670.51     7618.25    232.47 o 
  -2  14   6      134.41      280.27     75.53 o 
  -1  14   6    15066.19    14690.34    338.28 o 
   0  14   6     4217.99     4472.60    174.83 o 
   1  14   6      714.08      856.79    112.97 o 
   2  14   6       30.80       46.67     47.94 o 
   3  14   6    15315.68    15060.39    518.35 o 
  -5  15   6     1364.58     1349.85    109.91 o 
  -4  15   6      281.07      210.36     58.44 o 
  -3  15   6      899.10      910.87    177.60 o 
  -2  15   6     2136.53     2237.90    153.57 o 
  -1  15   6      652.16      565.79     81.76 o 
   0  15   6      108.95      152.02     55.80 o 
   1  15   6     4810.64     4604.05    183.99 o 
   2  15   6     1180.34     1386.63    247.72 o 
   3  15   6       97.79       90.33     76.92 o 
  -4  16   6     1368.49     1314.43    112.43 o 
  -3  16   6     1483.01     1595.37    120.98 o 
  -2  16   6       38.05       48.61     59.88 o 
  -1  16   6     2070.47     2323.23    247.35 o 
   0  16   6      551.59      618.37    168.10 o 
   1  16   6       92.26      117.34     56.56 o 
   2  16   6        1.79        0.88     48.99 o 
  -2  17   6     4931.08     4829.68    200.52 o 
  -1  17   6     2328.44     2190.14    141.68 o 
   0  17   6        8.72       -0.76     50.94 o 
  -9   1   7     5492.05     5968.01    466.20 o 
  -8   1   7     1713.62     1675.84    108.18 o 
  -7   1   7     3530.01     3295.59    349.98 o 
  -6   1   7     3424.47     3244.78    135.65 o 
  -5   1   7    11808.26    11606.41    485.11 o 
  -4   1   7      582.22      545.31     63.11 o 
  -3   1   7    13393.25    14094.00    431.74 o 
  -2   1   7     2130.68     2177.42    119.76 o 
  -1   1   7     7819.45     8119.51    198.55 o 
   0   1   7     1054.88     1136.49     58.53 o 
   1   1   7    20731.57    20831.60    256.69 o 
   2   1   7      849.22      882.11     45.98 o 
   3   1   7     2646.36     2878.19    195.85 o 
   4   1   7      272.91      317.92     53.40 o 
   5   1   7    15634.91    15317.31    322.70 o 
   6   1   7     1093.65     1021.96    165.21 o 
   7   1   7      394.53      283.63     62.03 o 
  -8   2   7     7027.34     6703.34    206.84 o 
  -7   2   7    14535.41    15204.14    328.65 o 
  -6   2   7      911.56      886.15    104.12 o 
  -5   2   7     5165.20     4821.75    162.05 o 
  -4   2   7     1999.56     1992.74    101.99 o 
  -3   2   7    25772.02    25396.46    430.79 o 
  -2   2   7     4639.18     5015.62    155.41 o 
  -1   2   7    22553.06    23014.92    369.07 o 
   0   2   7     4766.37     4747.24    178.09 o 
   1   2   7     7011.73     7556.02    149.49 o 
   2   2   7     1796.89     1885.97     69.06 o 
   3   2   7    34062.45    32670.96    517.97 o 
   4   2   7     3199.82     3033.23    125.83 o 
   5   2   7     1100.05     1004.91     83.28 o 
   6   2   7     3216.27     3141.79    140.26 o 
   7   2   7    13332.03    13680.80    347.28 o 
  -8   3   7     1249.54     1037.23     89.40 o 
  -7   3   7      567.59      629.95    137.83 o 
  -6   3   7     4430.74     4607.47    255.36 o 
  -5   3   7     1807.34     1698.67     98.07 o 
  -4   3   7      692.47      607.89     66.50 o 
  -3   3   7     1652.45     1708.73     95.48 o 
  -2   3   7     5728.65     5900.93    131.83 o 
  -1   3   7      255.61      259.74     35.48 o 
   0   3   7      330.97      341.42     38.40 o 
   1   3   7      859.68      816.51     51.90 o 
   2   3   7     1909.97     2000.63     67.96 o 
   3   3   7       18.99        8.85     29.72 o 
   4   3   7     1005.93      982.19     79.01 o 
   5   3   7      882.30      781.18     76.85 o 
   6   3   7     1186.05     1016.94     91.07 o 
   7   3   7       19.24       43.60     44.48 o 
  -8   4   7     2166.29     2088.53    116.21 o 
  -7   4   7     9074.92     9123.93    535.40 o 
  -6   4   7     2234.19     2139.57    112.07 o 
  -5   4   7     2738.49     2621.45    120.77 o 
  -4   4   7       96.16      121.35     40.31 o 
  -3   4   7    16437.52    16478.81    324.44 o 
  -2   4   7     2734.87     2818.28    109.97 o 
  -1   4   7     7129.90     7284.84    148.87 o 
   0   4   7      796.65      860.45     53.43 o 
   1   4   7     2392.44     2555.66     84.54 o 
   2   4   7        8.19       61.14     25.14 o 
   3   4   7    12468.74    12236.26    294.19 o 
   4   4   7       96.99       74.30     38.24 o 
   5   4   7      451.04      376.95     63.15 o 
   6   4   7      205.28      173.95     51.49 o 
   7   4   7     5927.09     6040.14    208.55 o 
  -8   5   7       22.70      -16.98     52.43 o 
  -7   5   7     5205.72     5127.08    178.50 o 
  -6   5   7     8692.34     8653.93    270.45 o 
  -5   5   7    12416.98    12615.98    325.95 o 
  -4   5   7        7.50       21.90     56.90 o 
  -3   5   7    13809.32    14189.23    296.31 o 
  -2   5   7     8015.53     8077.31    206.77 o 
  -1   5   7     6819.78     7112.11    146.95 o 
   0   5   7     3095.98     3081.64     94.17 o 
   1   5   7    30810.64    30285.79    383.04 o 
   2   5   7     8946.68     8733.39    244.30 o 
   3   5   7     3555.81     3537.79    159.25 o 
   4   5   7     2487.44     2289.40    113.88 o 
   5   5   7    18258.06    17704.32    360.96 o 
   6   5   7     1760.83     1725.35    110.33 o 
  -8   6   7     6650.95     6573.37    467.69 o 
  -7   6   7     1202.61     1157.74     92.62 o 
  -6   6   7       27.90       50.04     37.25 o 
  -5   6   7     7602.38     7387.91    302.30 o 
  -4   6   7    16683.41    16463.86    532.88 o 
  -3   6   7     2082.29     2228.37    111.22 o 
  -2   6   7      231.61      269.36     51.50 o 
  -1   6   7     4085.15     4340.92    146.79 o 
   0   6   7    11197.23    11213.74    195.32 o 
   1   6   7      234.98      299.17     78.24 o 
   2   6   7     3306.83     3345.14    100.53 o 
   3   6   7     3952.24     3961.13    194.08 o 
   4   6   7     5380.96     5404.46    175.69 o 
   5   6   7       38.78       -3.05     36.86 o 
   6   6   7     5233.77     5045.13    184.73 o 
  -8   7   7     1346.96     1247.18    162.79 o 
  -7   7   7       13.02       -7.48     36.07 o 
  -6   7   7      142.16       99.99     44.14 o 
  -5   7   7     4399.62     4258.63    452.51 o 
  -4   7   7      238.38      201.88     50.20 o 
  -3   7   7     1428.02     1431.12     95.55 o 
  -2   7   7     1152.24     1084.23     82.51 o 
  -1   7   7     2685.12     2555.58    114.86 o 
   0   7   7        1.55       39.70     33.77 o 
   1   7   7     2544.76     2571.24    120.19 o 
   2   7   7     4017.53     3984.08    117.30 o 
   3   7   7       69.59       81.26     40.64 o 
   4   7   7      387.97      376.25    116.32 o 
   5   7   7     1763.05     1786.34    221.27 o 
   6   7   7      583.01      449.05     89.50 o 
  -7   8   7     7099.48     7166.22    355.19 o 
  -6   8   7      166.84      182.58     66.87 o 
  -5   8   7     4719.16     4227.67    160.53 o 
  -4   8   7     3972.93     3672.05    242.60 o 
  -3   8   7    12962.26    12895.09    289.75 o 
  -2   8   7     5071.00     4906.49    199.76 o 
  -1   8   7    13618.19    13541.38    290.54 o 
   0   8   7     3395.96     3429.79    132.44 o 
   1   8   7     1194.71     1423.53     96.53 o 
   2   8   7     2222.49     2281.71     87.94 o 
   3   8   7    14362.64    14678.56    441.24 o 
   4   8   7     1030.35      891.26     82.75 o 
   5   8   7      231.86      221.09     70.13 o 
   6   8   7     3379.40     3329.36    156.28 o 
  -7   9   7     5258.92     5047.41    184.98 o 
  -6   9   7    11737.65    11050.37    437.80 o 
  -5   9   7      344.99      385.96     64.86 o 
  -4   9   7       59.02       75.07     39.72 o 
  -3   9   7     7237.69     6903.68    230.68 o 
  -2   9   7    17888.41    17233.62    348.84 o 
  -1   9   7       80.90      114.50     44.02 o 
   0   9   7     3686.44     3908.85    147.66 o 
   1   9   7     7770.49     7692.33    229.66 o 
   2   9   7    12917.08    13511.98    233.35 o 
   3   9   7       39.65       38.56     62.21 o 
   4   9   7     6834.74     6647.94    206.81 o 
   5   9   7     4500.03     4302.36    170.14 o 
  -7  10   7       45.97       41.95     44.84 o 
  -6  10   7     2313.96     2164.23    123.40 o 
  -5  10   7      180.81      127.93     49.73 o 
  -4  10   7     7913.83     7781.08    227.91 o 
  -3  10   7     2667.00     2447.73    127.74 o 
  -2  10   7       57.89       26.52     38.27 o 
  -1  10   7       88.23      126.22     47.00 o 
   0  10   7     6571.05     6972.46    207.58 o 
   1  10   7      247.22      299.67     58.53 o 
   2  10   7      506.15      582.05    101.32 o 
   3  10   7     1041.32      838.90    123.30 o 
   4  10   7     3032.47     2994.54    187.28 o 
   5  10   7      110.57      106.58     53.96 o 
  -6  11   7     1951.48     1714.49    117.08 o 
  -5  11   7     1952.58     2155.18    126.35 o 
  -4  11   7      241.35      189.14     55.69 o 
  -3  11   7     2460.27     2342.17    152.64 o 
  -2  11   7     1817.34     1801.68    113.43 o 
  -1  11   7      598.67      756.57     82.61 o 
   0  11   7      675.04      626.54    105.70 o 
   1  11   7     4363.03     4464.80    363.11 o 
   2  11   7     2753.59     2805.97    195.57 o 
   4  11   7      202.37      174.02     57.69 o 
  -5  12   7     3966.71     3581.72    159.30 o 
  -4  12   7    14853.23    14187.49    486.69 o 
  -3  12   7     2529.67     2690.61    138.56 o 
  -2  12   7        9.90       72.89     80.37 o 
  -1  12   7     3872.19     3760.83    159.32 o 
   0  12   7    19504.71    19058.79    389.03 o 
   1  12   7     1666.58     1793.88    134.94 o 
   2  12   7     2381.13     2624.55    196.69 o 
   4  12   7    10753.69    10995.23    304.44 o 
  -5  13   7      423.49      382.76     71.98 o 
  -4  13   7      246.69      260.78     84.19 o 
  -3  13   7     1822.69     1955.88    127.90 o 
  -2  13   7    10176.45     9909.13    274.20 o 
  -1  13   7       46.46      140.40     92.76 o 
   0  13   7      284.09      288.94     65.28 o 
   1  13   7      907.66      946.44    162.32 o 
   2  13   7     9143.10     9612.55    391.33 o 
  -3  14   7     1280.04     1198.04    107.96 o 
  -2  14   7      366.65      255.06     66.18 o 
  -1  14   7       18.51       47.52     49.59 o 
   0  14   7       30.93       27.09     47.22 o 
   1  14   7      217.75      186.84     61.15 o 
   2  14   7      125.23      139.32     90.89 o 
  -1  15   7       56.91      110.47     58.56 o 
   0  15   7     1130.36     1092.18    110.58 o 
  -7   0   8     6724.42     6103.09    291.31 o 
  -6   0   8     5059.89     4763.53    252.19 o 
  -5   0   8     9578.84     8567.09    334.70 o 
  -4   0   8    13903.19    13944.34    436.96 o 
  -3   0   8       37.01       36.69     48.80 o 
  -2   0   8     1243.48     1335.65    128.52 o 
  -1   0   8    21235.96    20807.92    535.86 o 
   0   0   8    29269.00    29198.75    473.54 o 
   1   0   8      440.24      361.76     54.68 o 
   2   0   8     2988.81     2916.60    174.90 o 
   3   0   8    11061.21    11535.29    382.01 o 
   4   0   8    19374.67    17973.46    514.26 o 
   5   0   8      218.09      232.45     77.30 o 
  -7   1   8     4028.18     3769.85    161.45 o 
  -6   1   8     4593.19     4538.59    171.08 o 
  -5   1   8     1369.36     1240.06     94.01 o 
  -4   1   8      980.30      800.30     79.94 o 
  -3   1   8     6841.96     6618.91    198.60 o 
  -2   1   8     7477.15     7170.37    511.83 o 
  -1   1   8      192.35      270.30     40.55 o 
   0   1   8       24.76       37.08     23.37 o 
   1   1   8     7356.68     7345.49    136.79 o 
   2   1   8     5507.51     5511.60    332.47 o 
   3   1   8       80.18       65.59     37.89 o 
   4   1   8     1078.56      936.53     87.45 o 
   5   1   8     2499.36     2311.89    122.53 o 
  -7   2   8       70.25       -1.74     43.89 o 
  -6   2   8      910.38     1047.04     93.37 o 
  -5   2   8     1312.84     1301.81     98.26 o 
  -4   2   8      326.86      300.92     56.54 o 
  -3   2   8     2037.32     2038.51    159.25 o 
  -2   2   8      362.95      428.29     58.67 o 
  -1   2   8     1543.39     1671.23    100.08 o 
   0   2   8     1720.92     1737.33     77.40 o 
   1   2   8     1271.02     1279.43     59.51 o 
   2   2   8      196.82      148.94     42.81 o 
   3   2   8      785.70      641.26     70.07 o 
   4   2   8     3258.26     3038.80    135.07 o 
   5   2   8      414.33      490.40     73.23 o 
  -7   3   8    12749.60    12553.84    361.43 o 
  -6   3   8     6978.06     7017.83    290.93 o 
  -5   3   8      157.98      165.13     50.76 o 
  -4   3   8     1531.38     1631.12    106.72 o 
  -3   3   8    16312.96    15833.31    503.08 o 
  -2   3   8    14827.28    15212.68    339.17 o 
  -1   3   8       13.62       36.42     28.13 o 
   0   3   8      556.88      587.94     51.91 o 
   1   3   8    13600.93    13591.37    199.65 o 
   2   3   8    12446.90    12314.61    274.17 o 
   3   3   8      723.26      663.22     76.27 o 
   4   3   8     1744.48     1459.50    100.79 o 
   5   3   8     5977.74     5530.53    191.18 o 
  -7   4   8     3899.72     3751.96    161.17 o 
  -6   4   8        0.52      -18.39     36.04 o 
  -5   4   8     8041.64     7862.71    228.94 o 
  -4   4   8    11810.77    11437.63    278.91 o 
  -3   4   8      765.82      833.67     80.79 o 
  -2   4   8      434.99      433.32     67.80 o 
  -1   4   8    10840.55    10828.51    201.24 o 
   0   4   8    10527.25    10817.13    293.34 o 
   1   4   8      699.93      709.49     94.42 o 
   2   4   8      753.90      732.95    107.28 o 
   3   4   8     4490.85     4599.08    163.47 o 
   4   4   8     4205.75     4355.58    165.07 o 
   5   4   8      116.79       78.43     48.02 o 
  -7   5   8      352.27      396.46     93.50 o 
  -6   5   8      432.67      363.32     66.43 o 
  -5   5   8      625.69      601.17     76.51 o 
  -4   5   8     3240.62     3354.32    145.07 o 
  -3   5   8      128.61       65.83     39.88 o 
  -2   5   8       23.21       74.65     40.94 o 
  -1   5   8     1330.43     1340.30     93.07 o 
   0   5   8     3604.94     3344.04    106.11 o 
   1   5   8      965.21      981.99     62.10 o 
   2   5   8      109.66       75.24     55.88 o 
   3   5   8      411.96      455.73    117.44 o 
   4   5   8     1092.90      958.45    109.61 o 
   5   5   8     2070.63     1930.41    121.08 o 
  -6   6   8      836.92      739.79     84.22 o 
  -5   6   8     6309.83     5979.18    442.73 o 
  -4   6   8     5156.97     5532.99    188.83 o 
  -3   6   8      420.07      338.57     60.07 o 
  -2   6   8     1704.63     1681.60    165.68 o 
  -1   6   8     7445.22     7460.29    210.28 o 
   0   6   8    11869.63    11726.72    332.93 o 
   1   6   8      339.59      324.74     44.45 o 
   2   6   8       87.47       83.63     55.13 o 
   3   6   8     1081.96     1288.45    242.23 o 
   4   6   8     5092.57     5434.43    462.38 o 
  -6   7   8    11203.93    11192.88    291.08 o 
  -5   7   8     4543.63     4270.91    171.08 o 
  -4   7   8        8.68       31.29     53.27 o 
  -3   7   8     8098.42     7928.16    338.52 o 
  -2   7   8     6634.66     6936.29    366.83 o 
  -1   7   8      543.83      550.66     69.84 o 
   0   7   8     2189.34     2100.87    111.56 o 
   1   7   8    14481.16    14205.08    585.59 o 
   2   7   8     6571.05     6454.93    272.49 o 
   3   7   8      539.89      356.33    131.96 o 
   4   7   8     1838.77     1964.04    227.61 o 
  -5   8   8      194.64       76.49     46.30 o 
  -4   8   8     2109.36     2239.92    127.85 o 
  -3   8   8     5632.91     5523.37    303.97 o 
  -2   8   8     3219.12     3309.05    145.12 o 
  -1   8   8     1263.27     1381.03     99.30 o 
   0   8   8      718.19      654.24     74.61 o 
   1   8   8     2872.83     2858.47    128.85 o 
   2   8   8     2750.11     2688.62    181.23 o 
   3   8   8     4529.07     4213.51    165.42 o 
   4   8   8       16.26      -17.58     39.44 o 
  -5   9   8      111.25      103.88     66.40 o 
  -4   9   8     1062.99     1112.06    100.80 o 
  -3   9   8     2672.18     2660.98    137.03 o 
  -2   9   8     1345.21     1377.47    103.85 o 
  -1   9   8      840.42      837.29     85.61 o 
   0   9   8      161.02      168.72     52.73 o 
   1   9   8     2902.56     2844.54    130.80 o 
   3   9   8     1567.72     1477.95    185.33 o 
  -4  10   8     7581.13     7076.24    228.33 o 
  -3  10   8     2282.96     2293.72    129.47 o 
  -2  10   8     1220.66     1098.19     98.89 o 
  -1  10   8     9960.21    10472.37    445.06 o 
   0  10   8     9230.67     9092.31    303.60 o 
   1  10   8     1906.76     2099.58    119.02 o 
  -3  11   8     2553.88     2478.12    138.37 o 
  -2  11   8     5799.57     5638.68    311.14 o 
  -1  11   8     7662.22     7850.28    238.51 o 
   0  11   8     2775.16     2986.20    185.05 o 
   1  11   8     5225.41     5451.56    192.98 o 
  -2  12   8     1256.70     1151.75    106.15 o 
  -1  12   8       44.78       18.52     46.04 o 
   0  12   8      123.16      140.12     56.45 o 
  -5   1   9     1606.34     1551.47    235.80 o 
  -4   1   9     2119.97     2210.18    126.30 o 
  -3   1   9     2088.03     2141.71    120.11 o 
  -2   1   9    12485.00    13073.49    240.69 o 
  -1   1   9     2922.87     2862.54    104.78 o 
   0   1   9     6023.81     6001.43    132.12 o 
   1   1   9     2333.39     2179.67     93.42 o 
   2   1   9     2814.70     2940.96    133.83 o 
   3   1   9      533.80      507.79     71.21 o 
  -5   2   9      840.34      786.30     88.53 o 
  -4   2   9    15666.03    15408.29    348.91 o 
  -3   2   9     1643.05     1828.28    244.65 o 
  -2   2   9     4956.64     4899.19    219.60 o 
  -1   2   9     4409.32     4736.02    135.74 o 
   0   2   9    10403.50    10468.91    180.56 o 
   1   2   9     2014.65     1839.85     85.50 o 
   2   2   9    10083.73     9422.93    248.57 o 
   3   2   9     7345.36     7021.37    215.73 o 
  -4   3   9      171.27      141.40     57.65 o 
  -3   3   9     3052.45     2837.48    316.82 o 
  -2   3   9     1199.57     1197.28     97.15 o 
  -1   3   9      114.45       66.89     45.29 o 
   0   3   9       10.32        6.65     30.06 o 
   1   3   9     1306.77     1338.69     77.29 o 
   2   3   9      671.15      534.24     73.23 o 
  -4   4   9     8448.35     8686.90    252.90 o 
  -3   4   9      624.60      659.94     82.12 o 
  -2   4   9     3031.78     2970.20    140.78 o 
  -1   4   9       16.04       43.82     41.23 o 
   0   4   9     2337.08     2331.71    119.65 o 
   1   4   9     2185.08     2108.27     92.24 o 
   2   4   9     3135.88     2903.21    134.01 o 
  -4   5   9      852.01      930.59    165.86 o 
  -3   5   9     2400.55     2371.75    130.52 o 
  -2   5   9     9331.43     9476.54    257.44 o 
  -1   5   9     2350.01     2409.59    126.19 o 
   0   5   9     3619.77     3818.97    153.25 o 
   1   5   9     4431.85     4126.83    156.14 o 
   2   5   9     6171.51     6010.32    321.85 o 
  -3   6   9      748.80      785.16    148.82 o 
  -2   6   9       22.60       75.35     46.08 o 
  -1   6   9     5876.29     6221.59    202.79 o 
   0   6   9     3463.48     3256.68    333.40 o 
   1   6   9       55.74       69.10     61.28 o 
  -2   7   9     1328.64     1517.58    146.21 o 
  -1   7   9      944.58      889.06     90.50 o 
   0   7   9     1110.61     1083.26     93.17 o 
                                                 
